# Supplementary material for: Genome-Wide Identification and Characterization of microRNAs in Developing Grains of Zea mays L
Source: PLoS One. 2016 Apr 15;11(4):e0153168. doi: 10.1371/journal.pone.0153168 (PMC4833412; doi:10.1371/journal.pone.0153168)
Supplement: S1 Table — (XLS) [file pone.0153168.s004.xls]

## Sheet: Sheet1
Tissue	Number of sequences generated	Number of sequences matching the maize genome (% to total sequence)	Number of unique sequence
4-6 DAP grains	17070747	11315756 (66.29)	4041934
7-9 DAP grains	17303264	12244961 (70.77)	4174092
12-14 DAP grains	16747250	12895888 (77.00)	3409610
18-23 DAP grains	17681919	13859449 (78.38)	3546660
