# Supplementary material for: Genome-Wide Identification and Characterization of microRNAs in Developing Grains of Zea mays L
Source: PLoS One. 2016 Apr 15;11(4):e0153168. doi: 10.1371/journal.pone.0153168 (PMC4833412; doi:10.1371/journal.pone.0153168)
Supplement: S2 Table — (XLS) [file pone.0153168.s005.xls]

## Sheet: Sheet1
															Normalized Expression Level (Reads)
Name	Family	Chromosome	Location	Arm	Matches in miRBase	Mature miRNA	Length	Precursor	Precursor length	Target ID	number of target	miRNA-target alignment	Target Annotation based on interpro	Target annotation based on the best hit in rice	5d	7d	12d	18d
zma-MIR156	miR156	chr9	127694254:127694273(-)	3p	ath-miR156a|ptc-miR156e|ath-miR156b|ptc-miR156f|ath-miR156c|aly-miR156e|ath-miR156d|zma-miR156g|ath-miR156e|ptc-miR156a|ath-miR156f|ptc-miR156b|sbi-miR156b|ptc-miR156c|zma-miR156h|ctr-miR156|zma-miR156l|zma-miR156e|zma-miR156i|sbi-miR156a|zma-miR156d|osa-miR156a|ghr-miR156b|vvi-miR156b|zma-miR156f|sof-miR156|mtr-miR156c|vvi-miR156d|aly-miR156d|osa-miR156e|csi-miR156|osa-miR156f|zma-miR156b|osa-mi…	TGATAGAAGAGAGTGAGCAC	20	GGGGGGCCCTCGACCAATCCATATCCTGATGCTCACTATCTCCTTTCAGCCGGCTTCAATTTGATAGAAGAGAGTGAGCACCATGCTATGGATTGGTCAA	100	GRMZM2G551565_T01	1	|||:||||||||||||||||	protein retrotransposon protein, putative, unclassified		11	15	26	115
zma-MIR159a	miR159	chr3	25136700:25136717(-)	3p	ath-miR159c|ath-miR159a|csi-miR159|mtr-miR159a|zma-miR159k|zma-miR159f|aly-miR159a|zma-miR159a|hvu-miR159b|osa-miR159a.1|hvu-miR159a|zma-miR159b|sly-miR159|bna-miR159|aly-miR159c|ptc-miR159a|tae-miR159a|ptc-miR159b|osa-miR159b|ptc-miR159c|vvi-miR159c|zma-miR159j|far-miR159|aly-miR159b|tae-miR159b|bra-miR159a|sof-miR159a|pvu-miR159a.1|gma-miR159a|rco-miR159|sof-miR159d|sof-miR159b|ath-miR159b|ahy-…	TTTGGATTGAAGGGAGCT	18	GATTTGAAGCGGAGCTCCTCTCATTCCAATGAAGGGTCCTTCCGAAGGGTGGTTCCGCTGCTCGTTCATGGTTCCCACTATCCTATCTCATCCATGTTTGCGTGTCTTCGAGAGGAAGCGGAAGAGATTCCTGTGGTCGCCTTTTGAGATAGGCTTGTGGTTTGCATGACCGAGGAGCTGCACCGACCCCGTGCTGGCCGCTCTTTGGATTGAAGGGAGCTCTGCATCCTGATCCACCCC	240	GRMZM2G061972_T01|GRMZM2G167088_T01|GRMZM2G416652_T01|GRMZM2G534485_T01	4	||||||||||||||||||;||||||||||||||||||;||||||||||||||||||;||||||||||||||||||	SANT, DNA-binding Homeodomain-like Myb, DNA-binding| SANT, DNA-binding Homeodomain-like Myb, DNA-binding| Homeodomain-like| protein expressed protein	protein MYB family transcription factor, putative, expressed| protein MYB family transcription factor, putative, expressed| protein MYB family transcription factor, putative, expressed	2520	1851	832	339
zma-MIR159b	miR159	chr8	10508987:10509004(+)	3p	ath-miR159c|ath-miR159a|csi-miR159|mtr-miR159a|zma-miR159k|zma-miR159f|aly-miR159a|zma-miR159a|hvu-miR159b|osa-miR159a.1|hvu-miR159a|zma-miR159b|sly-miR159|bna-miR159|aly-miR159c|ptc-miR159a|tae-miR159a|ptc-miR159b|osa-miR159b|ptc-miR159c|vvi-miR159c|zma-miR159j|far-miR159|aly-miR159b|tae-miR159b|bra-miR159a|sof-miR159a|pvu-miR159a.1|gma-miR159a|rco-miR159|sof-miR159d|sof-miR159b|ath-miR159b|ahy-…	TTTGGATTGAAGGGAGCT	18	TGCTTTGGGTTTGAAGCGGAGCTCCTATCATTCCAATGAAGGGTCGTTCCGAAGGGCTGGTTCCGCTGCTCGTTCATGGTTCCCACTATCCTATCTCATCATGTGTATATATGTAATCCATGGGGGAGGGTTTCTCTCGTCTTTGAGATAGGCTTGTGGTTTGCATGACCGAGGAGCTGCACCGCCCCCTTGCTGGCCGCTCTTTGGATTGAAGGGAGCTCTGCATCCTGATCCACCCCT	240	GRMZM2G061972_T01|GRMZM2G167088_T01|GRMZM2G416652_T01|GRMZM2G534485_T01	4	||||||||||||||||||;||||||||||||||||||;||||||||||||||||||;||||||||||||||||||	SANT, DNA-binding Homeodomain-like Myb, DNA-binding| SANT, DNA-binding Homeodomain-like Myb, DNA-binding| Homeodomain-like| protein expressed protein	protein MYB family transcription factor, putative, expressed| protein MYB family transcription factor, putative, expressed| protein MYB family transcription factor, putative, expressed	2520	1851	832	339
zma-MIR159c	miR159	chr8	10661106:10661123(+)	3p	ath-miR159c|ath-miR159a|csi-miR159|mtr-miR159a|zma-miR159k|zma-miR159f|aly-miR159a|zma-miR159a|hvu-miR159b|osa-miR159a.1|hvu-miR159a|zma-miR159b|sly-miR159|bna-miR159|aly-miR159c|ptc-miR159a|tae-miR159a|ptc-miR159b|osa-miR159b|ptc-miR159c|vvi-miR159c|zma-miR159j|far-miR159|aly-miR159b|tae-miR159b|bra-miR159a|sof-miR159a|pvu-miR159a.1|gma-miR159a|rco-miR159|sof-miR159d|sof-miR159b|ath-miR159b|ahy-…	TTTGGATTGAAGGGAGCT	18	AGGCGGTGCTCCCTTCAAACCAATAAACGGTCGATCTGATGGGTGGTACAGCTGCTCGTTCATGGTTCCCACTGTCCCATCTCATCAGAGAGAGAGAAGATCGTGAGAGAGCGAGAGATGCTTGAGATGGGCTTGTGGTTTGCATGACCGAGGAGCTGCCTCGTCCCCTTCGTTGACCGCTGTTTGGATTGAAGGGAGCTCTGCATCTTGCTCCCATGAC	220	GRMZM2G061972_T01|GRMZM2G167088_T01|GRMZM2G416652_T01|GRMZM2G534485_T01	4	||||||||||||||||||;||||||||||||||||||;||||||||||||||||||;||||||||||||||||||	SANT, DNA-binding Homeodomain-like Myb, DNA-binding| SANT, DNA-binding Homeodomain-like Myb, DNA-binding| Homeodomain-like| protein expressed protein	protein MYB family transcription factor, putative, expressed| protein MYB family transcription factor, putative, expressed| protein MYB family transcription factor, putative, expressed	2520	1851	832	339
zma-MIR159d	miR159	chr8	10701427:10701444(+)	3p	ath-miR159c|ath-miR159a|csi-miR159|mtr-miR159a|zma-miR159k|zma-miR159f|aly-miR159a|zma-miR159a|hvu-miR159b|osa-miR159a.1|hvu-miR159a|zma-miR159b|sly-miR159|bna-miR159|aly-miR159c|ptc-miR159a|tae-miR159a|ptc-miR159b|osa-miR159b|ptc-miR159c|vvi-miR159c|zma-miR159j|far-miR159|aly-miR159b|tae-miR159b|bra-miR159a|sof-miR159a|pvu-miR159a.1|gma-miR159a|rco-miR159|sof-miR159d|sof-miR159b|ath-miR159b|ahy-…	TTTGGATTGAAGGGAGCT	18	AGGCGGTGCTCCCTTCAAACCAATAAACGGTCGATCTGATGGGTGGTACAACTGCTCGTTCATGGTTCCCACTGTCCCATCTCATCAGAGAGAGAGAAGATCGTGAGAGAGCGAGAGATGCTTGAGATGGGCTTGTGGTTTGCATGACCGAGGAGCTGCATCGTCCCCTTCGTTGACCGCTGTTTGGATTGAAGGGAGCTCTGCATCTTGCTCCCATGAC	220	GRMZM2G061972_T01|GRMZM2G167088_T01|GRMZM2G416652_T01|GRMZM2G534485_T01	4	||||||||||||||||||;||||||||||||||||||;||||||||||||||||||;||||||||||||||||||	SANT, DNA-binding Homeodomain-like Myb, DNA-binding| SANT, DNA-binding Homeodomain-like Myb, DNA-binding| Homeodomain-like| protein expressed protein	protein MYB family transcription factor, putative, expressed| protein MYB family transcription factor, putative, expressed| protein MYB family transcription factor, putative, expressed	2520	1851	832	339
zma-MIR159e	miR159	chr8	10705305:10705322(+)	3p	ath-miR159c|ath-miR159a|csi-miR159|mtr-miR159a|zma-miR159k|zma-miR159f|aly-miR159a|zma-miR159a|hvu-miR159b|osa-miR159a.1|hvu-miR159a|zma-miR159b|sly-miR159|bna-miR159|aly-miR159c|ptc-miR159a|tae-miR159a|ptc-miR159b|osa-miR159b|ptc-miR159c|vvi-miR159c|zma-miR159j|far-miR159|aly-miR159b|tae-miR159b|bra-miR159a|sof-miR159a|pvu-miR159a.1|gma-miR159a|rco-miR159|sof-miR159d|sof-miR159b|ath-miR159b|ahy-…	TTTGGATTGAAGGGAGCT	18	GCGGTGCTCCCTTCAAACCAATAAACGGTCGATCTGATGGGTGGTACAGCTGCTCGTTCATGGTTCCCACTGTCCCATCTCATCAGAGAGAGAGAGAGATGCTTGAGATGGGCTTGTGGTTTGCATGACCGAGGAGCTGCACGTCCCCTTCGTTGACCGCTGTTTGGATTGAAGGGAGCTCTGCATCTTGGTCCCAAGAC	200	GRMZM2G061972_T01|GRMZM2G167088_T01|GRMZM2G416652_T01|GRMZM2G534485_T01	4	||||||||||||||||||;||||||||||||||||||;||||||||||||||||||;||||||||||||||||||	SANT, DNA-binding Homeodomain-like Myb, DNA-binding| SANT, DNA-binding Homeodomain-like Myb, DNA-binding| Homeodomain-like| protein expressed protein	protein MYB family transcription factor, putative, expressed| protein MYB family transcription factor, putative, expressed| protein MYB family transcription factor, putative, expressed	2520	1851	832	339
zma-MIR160a	miR160	chr4	242019460:242019480(+)	5p	osa-miR160b|aly-miR160a|osa-miR160c|vvi-miR160e|osa-miR160d|aly-miR160b|mtr-miR160b|ath-miR160c|ptc-miR160b|aly-miR160c|zma-miR160c|sly-miR160a|ppt-miR160e|pab-miR160b|sbi-miR160d|zma-miR160d|sbi-miR160a|gma-miR160|sbi-miR160c|far-miR160|sbi-miR160b|bra-miR160a|sbi-miR160e|vvi-miR160d|ath-miR160a|smo-miR160b|ath-miR160b|ptc-miR160a|mtr-miR160d|mtr-miR160e|ppt-miR160f|ptc-miR160c|zma-miR160e|ptc-m…	TGCCTGGCTCCCTGTATGCCA	21	AAATTCAGATTTGTGTGCGTGCCTGGCTCCCTGTATGCCACACATGTAGCGCCCAACCCAGATGCTAAGGTTGCCTGCTGTGGGTGGCGTGCAAGGGGCCAAGCATGCATCCATGCATGC	120	GRMZM2G098377_T01|GRMZM2G567718_T01	2	|||||||||||||||||||||;|||||||||||||||||||||	protein helix-loop-helix DNA-binding domain containing protein, expressed		5	194	85	64
zma-MIR160b	miR160	chr5	42359093:42359113(-)	5p	osa-miR160b|aly-miR160a|osa-miR160c|vvi-miR160e|osa-miR160d|aly-miR160b|mtr-miR160b|ath-miR160c|ptc-miR160b|aly-miR160c|zma-miR160c|sly-miR160a|ppt-miR160e|pab-miR160b|sbi-miR160d|zma-miR160d|sbi-miR160a|gma-miR160|sbi-miR160c|far-miR160|sbi-miR160b|bra-miR160a|sbi-miR160e|vvi-miR160d|ath-miR160a|smo-miR160b|ath-miR160b|ptc-miR160a|mtr-miR160d|mtr-miR160e|ppt-miR160f|ptc-miR160c|zma-miR160e|ptc-m…	TGCCTGGCTCCCTGTATGCCA	21	CGATCGGCTCGTGTCGTGTGTGCCTGGCTCCCTGTATGCCACACATGTAGCCAACCCGTGGCGTGATTGGATGCTGTGGGTGGCGTGCAAGGAGCCAAGCATGCATAACAGGCCATGATC	120	GRMZM2G098377_T01|GRMZM2G567718_T01	2	|||||||||||||||||||||;|||||||||||||||||||||	protein helix-loop-helix DNA-binding domain containing protein, expressed		5	194	85	64
zma-MIR160c	miR160	chr6	90346959:90346979(+)	5p	osa-miR160b|aly-miR160a|osa-miR160c|vvi-miR160e|osa-miR160d|aly-miR160b|mtr-miR160b|ath-miR160c|ptc-miR160b|aly-miR160c|zma-miR160c|sly-miR160a|ppt-miR160e|pab-miR160b|sbi-miR160d|zma-miR160d|sbi-miR160a|gma-miR160|sbi-miR160c|far-miR160|sbi-miR160b|bra-miR160a|sbi-miR160e|vvi-miR160d|ath-miR160a|smo-miR160b|ath-miR160b|ptc-miR160a|mtr-miR160d|mtr-miR160e|ppt-miR160f|ptc-miR160c|zma-miR160e|ptc-m…	TGCCTGGCTCCCTGTATGCCA	21	TGGTCGATTGGCTCGTGCATGCCTGGCTCCCTGTATGCCACACATGTAGCCCAACCCGTGATGTGATTGGATGCTGTGGGTGGCGTGCAAGGAGCCAAGCATGTATGCATATATAACATG	120	GRMZM2G098377_T01|GRMZM2G567718_T01	2	|||||||||||||||||||||;|||||||||||||||||||||	protein helix-loop-helix DNA-binding domain containing protein, expressed		5	194	85	64
zma-MIR160d	miR160	chr6	9243587:9243607(+)	5p	osa-miR160b|aly-miR160a|osa-miR160c|vvi-miR160e|osa-miR160d|aly-miR160b|mtr-miR160b|ath-miR160c|ptc-miR160b|aly-miR160c|zma-miR160c|sly-miR160a|ppt-miR160e|pab-miR160b|sbi-miR160d|zma-miR160d|sbi-miR160a|gma-miR160|sbi-miR160c|far-miR160|sbi-miR160b|bra-miR160a|sbi-miR160e|vvi-miR160d|ath-miR160a|smo-miR160b|ath-miR160b|ptc-miR160a|mtr-miR160d|mtr-miR160e|ppt-miR160f|ptc-miR160c|zma-miR160e|ptc-m…	TGCCTGGCTCCCTGTATGCCA	21	GTTTGCATTGCTTAGGATGTGCCTGGCTCCCTGTATGCCACTCATCTAGAGCAACGACAGCTTGGTAGGGTTGCCTATAAGATGGATGGCGTGCATGGTGCCAAGCATATCTCGCCATTT	120	GRMZM2G098377_T01|GRMZM2G567718_T01	2	|||||||||||||||||||||;|||||||||||||||||||||	protein helix-loop-helix DNA-binding domain containing protein, expressed		5	194	85	64
zma-MIR160e	miR160	chr9	55325145:55325165(+)	5p	osa-miR160b|aly-miR160a|osa-miR160c|vvi-miR160e|osa-miR160d|aly-miR160b|mtr-miR160b|ath-miR160c|ptc-miR160b|aly-miR160c|zma-miR160c|sly-miR160a|ppt-miR160e|pab-miR160b|sbi-miR160d|zma-miR160d|sbi-miR160a|gma-miR160|sbi-miR160c|far-miR160|sbi-miR160b|bra-miR160a|sbi-miR160e|vvi-miR160d|ath-miR160a|smo-miR160b|ath-miR160b|ptc-miR160a|mtr-miR160d|mtr-miR160e|ppt-miR160f|ptc-miR160c|zma-miR160e|ptc-m…	TGCCTGGCTCCCTGTATGCCA	21	GATCGGCTCGTGTCGTGTGTGCCTGGCTCCCTGTATGCCACACATGTAGCCAACCCGTGGCGTGATTGGATGCTGTGGGTGGCGTGCAAGGAGCCAAGCA	100	GRMZM2G098377_T01|GRMZM2G567718_T01	2	|||||||||||||||||||||;|||||||||||||||||||||	protein helix-loop-helix DNA-binding domain containing protein, expressed		5	194	85	64
zma-MIR164a	miR164	chr2	213615193:213615213(+)	5p	sbi-miR164d|ptc-miR164a|sbi-miR164e|ptc-miR164b|mtr-miR164a|ptc-miR164c|zma-miR164a|ptc-miR164d|osa-miR164a|bna-miR164|osa-miR164b|vvi-miR164c|zma-miR164g|vvi-miR164d|zma-miR164b|ptc-miR164e|mtr-miR164b|rco-miR164b|zma-miR164c|csi-miR164|osa-miR164f|ath-miR164b|ghr-miR164|zma-miR164d|sbi-miR164|bra-miR164a|aly-miR164a|mtr-miR164c|tae-miR164|rco-miR164c|aly-miR164b|gma-miR164|ctr-miR164|vvi-miR164…	TGGAGAAGCAGGGCACGTGCA	21	TCAGTGACAAGGACCACGCTGGAGAAGCAGGGCACGTGCATGCGCATACCATATAGCTAGACGATGTTCTCTCTCGCTCCGCTCGACCAAGCTTCATGTATGGATGGGTACGCACGCACGTGTTCTCCTTCTCCATCGAG	140	GRMZM2G063522_T01|GRMZM2G114850_T01|GRMZM2G139700_T01|GRMZM2G393433_T01|GRMZM2G393433_T02	5	||||||||||||||||-|||-;||||||||||||||||-|||-;|||||||||||||||||-||-;|||||||||||||||||-||-;|||||||||||||||||-||-	No apical meristem (NAM) protein| Antifreeze protein, type I No apical meristem (NAM) protein| No apical meristem (NAM) protein| No apical meristem (NAM) protein| No apical meristem (NAM) protein	protein no apical meristem protein, putative, expressed| protein No apical meristem protein, putative, expressed| protein no apical meristem protein, putative, expressed| protein no apical meristem protein, putative, expressed| protein no apical meristem protein, putative, expressed	16299	10208	3865	1317
zma-MIR164b	miR164	chr4	175585202:175585222(+)	5p	sbi-miR164b|zma-miR164f|osa-miR164d	TGGAGAAGCAGGGCACGTGCT	21	AGGGGCGAGCAAACCGTGCTGGAGAAGCAGGGCACGTGCTCGCCGACAAGTCGAAGCCTTAGGGCAGCTTGGCCTGTGGCTGCACGCGTACGTGGTCGTCGCAGCACGTGCGCTCCTTCTCCAACATGGCTTCTCGCCCC	140	GRMZM2G063522_T01|GRMZM2G114850_T01|GRMZM2G139700_T01|GRMZM2G393433_T01|GRMZM2G393433_T02	5	||||||||||||||||-||||;||||||||||||||||-||||;|||||||||||||||||-|||;|||||||||||||||||-|||;|||||||||||||||||-|||	No apical meristem (NAM) protein| Antifreeze protein, type I No apical meristem (NAM) protein| No apical meristem (NAM) protein| No apical meristem (NAM) protein| No apical meristem (NAM) protein	protein no apical meristem protein, putative, expressed| protein No apical meristem protein, putative, expressed| protein no apical meristem protein, putative, expressed| protein no apical meristem protein, putative, expressed| protein no apical meristem protein, putative, expressed	342	206	63	23
zma-MIR164c	miR164	chr5	211422002:211422022(-)	5p	sbi-miR164b|zma-miR164f|osa-miR164d	TGGAGAAGCAGGGCACGTGCT	21	AGGGGGCGAGCAGACCGTGCTGGAGAAGCAGGGCACGTGCTCGTCGACCCGGCCCGTCGGCGTGGCGCCTCAGGCCGCCGCCGGCCGCTGGTCTGGGCCTCTGGGGTCTGCTAGCTGGCTGCATGCGCGCGGTCGATCGTCGCATGCAGCACGTGCGCTCCTTCTCCAGCATGTCTTCTC	180	GRMZM2G063522_T01|GRMZM2G114850_T01|GRMZM2G139700_T01|GRMZM2G393433_T01|GRMZM2G393433_T02	5	||||||||||||||||-||||;||||||||||||||||-||||;|||||||||||||||||-|||;|||||||||||||||||-|||;|||||||||||||||||-|||	No apical meristem (NAM) protein| Antifreeze protein, type I No apical meristem (NAM) protein| No apical meristem (NAM) protein| No apical meristem (NAM) protein| No apical meristem (NAM) protein	protein no apical meristem protein, putative, expressed| protein No apical meristem protein, putative, expressed| protein no apical meristem protein, putative, expressed| protein no apical meristem protein, putative, expressed| protein no apical meristem protein, putative, expressed	342	206	63	23
zma-MIR164d	miR164	chr6	138481210:138481230(-)	5p	sbi-miR164d|ptc-miR164a|sbi-miR164e|ptc-miR164b|mtr-miR164a|ptc-miR164c|zma-miR164a|ptc-miR164d|osa-miR164a|bna-miR164|osa-miR164b|vvi-miR164c|zma-miR164g|vvi-miR164d|zma-miR164b|ptc-miR164e|mtr-miR164b|rco-miR164b|zma-miR164c|csi-miR164|osa-miR164f|ath-miR164b|ghr-miR164|zma-miR164d|sbi-miR164|bra-miR164a|aly-miR164a|mtr-miR164c|tae-miR164|rco-miR164c|aly-miR164b|gma-miR164|ctr-miR164|vvi-miR164…	TGGAGAAGCAGGGCACGTGCA	21	TTTGGTGAGAAGGTCCCTGTTGGAGAAGCAGGGCACGTGCAGAGACACGCCGGAGCACGGCCGCCGCCGATCTACCGACCTCCCAAACCTGCCTTATGGTGTGGGGGTGGAGGTCGTCGGTGGAAGCGATAGCTGTCGTTGTTGCTTCGATGTTGTTAGCTCCTCCTGCACGTGCTCCCCTTCTCCACCACGGCCTTCTC	200	GRMZM2G063522_T01|GRMZM2G114850_T01|GRMZM2G139700_T01|GRMZM2G393433_T01|GRMZM2G393433_T02	5	||||||||||||||||-|||-;||||||||||||||||-|||-;|||||||||||||||||-||-;|||||||||||||||||-||-;|||||||||||||||||-||-	No apical meristem (NAM) protein| Antifreeze protein, type I No apical meristem (NAM) protein| No apical meristem (NAM) protein| No apical meristem (NAM) protein| No apical meristem (NAM) protein	protein no apical meristem protein, putative, expressed| protein No apical meristem protein, putative, expressed| protein no apical meristem protein, putative, expressed| protein no apical meristem protein, putative, expressed| protein no apical meristem protein, putative, expressed	16299	10208	3865	1317
zma-MIR164e	miR164	chr6	153498791:153498811(-)	5p	sbi-miR164d|ptc-miR164a|sbi-miR164e|ptc-miR164b|mtr-miR164a|ptc-miR164c|zma-miR164a|ptc-miR164d|osa-miR164a|bna-miR164|osa-miR164b|vvi-miR164c|zma-miR164g|vvi-miR164d|zma-miR164b|ptc-miR164e|mtr-miR164b|rco-miR164b|zma-miR164c|csi-miR164|osa-miR164f|ath-miR164b|ghr-miR164|zma-miR164d|sbi-miR164|bra-miR164a|aly-miR164a|mtr-miR164c|tae-miR164|rco-miR164c|aly-miR164b|gma-miR164|ctr-miR164|vvi-miR164…	TGGAGAAGCAGGGCACGTGCA	21	GGATGGCGAGGTGCGCGCGGTGGAGAAGCAGGGCACGTGCATTCTTTCCGTCGCCGGCCGGCTTGGCAGCGGCCGGCGGCCCGGCTCTCGCAGTCACGCGTACGTCGCCTGAGCGGCGCGCGCGAGAGAGAGAGACACGGCAGGTCGTCGCCGGCGCGGCTAACTGGTGCAGGTGCAGCAGCTAGCTTCTGAAACCCAGCCAGCCAGCCAGCCGGCCGGCCGGCCGATCGATGCGTGCATGTGCCCTTCTTCTCCATCGG	260	GRMZM2G063522_T01|GRMZM2G114850_T01|GRMZM2G139700_T01|GRMZM2G393433_T01|GRMZM2G393433_T02	5	||||||||||||||||-|||-;||||||||||||||||-|||-;|||||||||||||||||-||-;|||||||||||||||||-||-;|||||||||||||||||-||-	No apical meristem (NAM) protein| Antifreeze protein, type I No apical meristem (NAM) protein| No apical meristem (NAM) protein| No apical meristem (NAM) protein| No apical meristem (NAM) protein	protein no apical meristem protein, putative, expressed| protein No apical meristem protein, putative, expressed| protein no apical meristem protein, putative, expressed| protein no apical meristem protein, putative, expressed| protein no apical meristem protein, putative, expressed	16299	10208	3865	1317
zma-MIR164f	miR164	chr7	167014908:167014928(-)	5p	sbi-miR164d|ptc-miR164a|sbi-miR164e|ptc-miR164b|mtr-miR164a|ptc-miR164c|zma-miR164a|ptc-miR164d|osa-miR164a|bna-miR164|osa-miR164b|vvi-miR164c|zma-miR164g|vvi-miR164d|zma-miR164b|ptc-miR164e|mtr-miR164b|rco-miR164b|zma-miR164c|csi-miR164|osa-miR164f|ath-miR164b|ghr-miR164|zma-miR164d|sbi-miR164|bra-miR164a|aly-miR164a|mtr-miR164c|tae-miR164|rco-miR164c|aly-miR164b|gma-miR164|ctr-miR164|vvi-miR164…	TGGAGAAGCAGGGCACGTGCA	21	ATGAGTGAGAAGGACCACGCTGGAGAAGCAGGGCACGTGCATGCACATACGCCATTCTCGATCTCTCCTCTCCACCACTACTGCATCTAGCTATCTCCATGGATGGATGTACGTAGCTCGGACTGGATCGATCGGAGAAGCAATAAGCTAGCGAGCTCATGCATGCTGGCTGTGCACGCACGTGGTCTCCTTCTCCATCA	200	GRMZM2G063522_T01|GRMZM2G114850_T01|GRMZM2G139700_T01|GRMZM2G393433_T01|GRMZM2G393433_T02	5	||||||||||||||||-|||-;||||||||||||||||-|||-;|||||||||||||||||-||-;|||||||||||||||||-||-;|||||||||||||||||-||-	No apical meristem (NAM) protein| Antifreeze protein, type I No apical meristem (NAM) protein| No apical meristem (NAM) protein| No apical meristem (NAM) protein| No apical meristem (NAM) protein	protein no apical meristem protein, putative, expressed| protein No apical meristem protein, putative, expressed| protein no apical meristem protein, putative, expressed| protein no apical meristem protein, putative, expressed| protein no apical meristem protein, putative, expressed	16299	10208	3865	1317
zma-MIR164g	miR164	chr8	117400783:117400801(+)	5p	sbi-miR164d|ptc-miR164a|sbi-miR164e|ptc-miR164b|ath-miR164c|ptc-miR164c|zma-miR164a|ptc-miR164d|osa-miR164a|bna-miR164|osa-miR164b|vvi-miR164c|zma-miR164g|vvi-miR164d|zma-miR164b|ptc-miR164e|mtr-miR164b|rco-miR164b|zma-miR164c|csi-miR164|sbi-miR164b|ath-miR164b|ghr-miR164|osa-miR164f|sbi-miR164|bra-miR164a|zma-miR164d|osa-miR164d|tae-miR164|aly-miR164a|aly-miR164c|mtr-miR164a|rco-miR164c|aly-miR1…	TGGAGAAGCAGGGCACGTG	19	GATGGCGAGGTGCGCGAGGTGGAGAAGCAGGGCACGTGTGAATTCATTCGTTCCATCGACGGTCTGGCGCCGACTCACGCATCGCCGGCGCGGCGAGCTGAGCGCGTGACACGGAAAGCAGGTCCGCCGCGCCGGCGCCCGCGCTGGCCGATCGACCGGCTAACTGTAGCTCCACGAAGCAAAGCCAGGCCAGCCGGCCGATCGATGCGTGCGTGCATGTGCCCTTCTTCTCCATCGGGC	240	AC206208.3_FGT003|GRMZM2G063522_T01|GRMZM2G114850_T01|GRMZM2G139700_T01|GRMZM2G393433_T01|GRMZM2G393433_T02	6	||||||||||||:||||||;||||||||||||||||-||;||||||||||||||||-||;|||||||||||||||||-|;|||||||||||||||||-|;|||||||||||||||||-|	| No apical meristem (NAM) protein| Antifreeze protein, type I No apical meristem (NAM) protein| No apical meristem (NAM) protein| No apical meristem (NAM) protein| No apical meristem (NAM) protein	| protein no apical meristem protein, putative, expressed| protein No apical meristem protein, putative, expressed| protein no apical meristem protein, putative, expressed| protein no apical meristem protein, putative, expressed| protein no apical meristem protein, putative, expressed	59	16	6	3
zma-MIR166a	miR166	chr1	13498114:13498134(+)	3p	csi-miR166a|ctr-miR166|ath-miR166a|ath-miR166b|bna-miR166b|bna-miR166c|ath-miR166d|bna-miR166d|ath-miR166e|rco-miR166b|ath-miR166f|aly-miR166g|osa-miR166a|ptc-miR166a|osa-miR166b|ptc-miR166b|osa-miR166c|ptc-miR166c|osa-miR166d|gma-miR166a|smo-miR166c|gma-miR166b|hvu-miR166b|csi-miR166e|ppt-miR166d|ath-miR166c|ppt-miR166e|ptc-miR166h|mtr-miR166e|ptc-miR166i|ppt-miR166g|ptc-miR166j|aqc-miR166b|ptc-…	TCGGACCAGGCTTCATTCCCC	21	TGTACGGCAGTTGAGGGGAATGTTGTCTGGTTGGAGACCTAACACCGCGAATTAATCATCCATGCCATGGAAGCAGCATATGCCCGCCTGCATCTATCCATGCATGATGGTGGAAGGTTTCGGACCAGGCTTCATTCCCCCCAACTCAACACTCAGCTGC	160	GRMZM2G045098_T01	1				227674	132545	80152	62546
zma-MIR166b	miR166	chr1	240574399:240574419(+)	3p	csi-miR166a|ctr-miR166|ath-miR166a|ath-miR166b|bna-miR166b|bna-miR166c|ath-miR166d|bna-miR166d|ath-miR166e|rco-miR166b|ath-miR166f|aly-miR166g|osa-miR166a|ptc-miR166a|osa-miR166b|ptc-miR166b|osa-miR166c|ptc-miR166c|osa-miR166d|gma-miR166a|smo-miR166c|gma-miR166b|hvu-miR166b|csi-miR166e|ppt-miR166d|ath-miR166c|ppt-miR166e|ptc-miR166h|mtr-miR166e|ptc-miR166i|ppt-miR166g|ptc-miR166j|aqc-miR166b|ptc-…	TCGGACCAGGCTTCATTCCCC	21	AACGATCGTCTTGTTGAGGGGAATGTCGTCTGGCGCGAGACCGTACCAGACGACGTGCTCTCTCGGTCGTCGGACGGTCTCGGACCAGGCTTCATTCCCCCCAACAGCTCAGTCCATCAG	120	GRMZM2G045098_T01	1				227674	132545	80152	62546
zma-MIR166c	miR166	chr1	273716858:273716878(-)	3p	csi-miR166a|ctr-miR166|ath-miR166a|ath-miR166b|bna-miR166b|bna-miR166c|ath-miR166d|bna-miR166d|ath-miR166e|rco-miR166b|ath-miR166f|aly-miR166g|osa-miR166a|ptc-miR166a|osa-miR166b|ptc-miR166b|osa-miR166c|ptc-miR166c|osa-miR166d|gma-miR166a|smo-miR166c|gma-miR166b|hvu-miR166b|csi-miR166e|ppt-miR166d|ath-miR166c|ppt-miR166e|ptc-miR166h|mtr-miR166e|ptc-miR166i|ppt-miR166g|ptc-miR166j|aqc-miR166b|ptc-…	TCGGACCAGGCTTCATTCCCC	21	GTCGAGGGGAATGACGTCCGGTCCGAACGAGCCACGGCTGCTGCTGCGCCGCCGCGGGCTTCGGACCAGGCTTCATTCCCCGTGACTCATGGAGACGGCA	100	GRMZM2G045098_T01	1				227674	132545	80152	62546
zma-MIR166d	miR166	chr3	89667414:89667434(-)	3p	sbi-miR166f|osa-miR166h|aqc-miR166a|zma-miR166m|mtr-miR166c|mtr-miR166f|osa-miR166g|zma-miR166l|aqc-miR166d|pab-miR166a	TCGGACCAGGCTTCATTCCTC	21	TTTCTGGAATGGAGGCTGGTCCAAGATCCTTAGGTGTTAAAGCATTATATTGCCTTGTTTCTGGTTTTGTGTTTGAGATCTCGGACCAGGCTTCATTCCTCAAACCCACGCTCCCGACAC	120	GRMZM2G045098_T01	1	|||||||||||||||||||:			35948	28525	9378	4442
zma-MIR166e	miR166	chr4	149531130:149531150(+)	3p	csi-miR166a|ctr-miR166|ath-miR166a|ath-miR166b|bna-miR166b|bna-miR166c|ath-miR166d|bna-miR166d|ath-miR166e|rco-miR166b|ath-miR166f|aly-miR166g|osa-miR166a|ptc-miR166a|osa-miR166b|ptc-miR166b|osa-miR166c|ptc-miR166c|osa-miR166d|gma-miR166a|smo-miR166c|gma-miR166b|hvu-miR166b|csi-miR166e|ppt-miR166d|ath-miR166c|ppt-miR166e|ptc-miR166h|mtr-miR166e|ptc-miR166i|ppt-miR166g|ptc-miR166j|aqc-miR166b|ptc-…	TCGGACCAGGCTTCATTCCCC	21	TACTTTGAGGGGAATGTTGTCTGGCTCGAGGTGCAGAAACACGCAGATCTCATCGAGGTCGTCTTGGTTGTTGTTGATCTCGGACCAGGCTTCATTCCCCTCAAGTAGAGCTCCCGGCTC	120	GRMZM2G045098_T01	1				227674	132545	80152	62546
zma-MIR166f	miR166	chr6	83064620:83064640(-)	3p	csi-miR166a|ctr-miR166|ath-miR166a|ath-miR166b|bna-miR166b|bna-miR166c|ath-miR166d|bna-miR166d|ath-miR166e|rco-miR166b|ath-miR166f|aly-miR166g|osa-miR166a|ptc-miR166a|osa-miR166b|ptc-miR166b|osa-miR166c|ptc-miR166c|osa-miR166d|gma-miR166a|smo-miR166c|gma-miR166b|hvu-miR166b|csi-miR166e|ppt-miR166d|ath-miR166c|ppt-miR166e|ptc-miR166h|mtr-miR166e|ptc-miR166i|ppt-miR166g|ptc-miR166j|aqc-miR166b|ptc-…	TCGGACCAGGCTTCATTCCCC	21	GCCTTTCGTCTTTGAGGGGAATGTTGTCTGGCTCGGGGCCGCCGCCGCCGCTCCTTCCTTCTCTAGTCTCTCTTCTCTCCTAGCAGCTACTCTTCGCTTCCTACTCCTATCTCGATCCCTCTCTTCTTCTTCTTCTTCTTCTTCCTCTTCCCCCCTCTCTTGGATCGAGACCGAGCGGACGGAGACGAGTGGTGTAGATCTCGGACCAGGCTTCATTCCCCCCAAAATGAAGGGCTCCCC	240	GRMZM2G045098_T01	1				227674	132545	80152	62546
zma-MIR167a	miR167	chr1	12555016:12555037(+)	5p	gma-miR167g|ctr-miR167|ccl-miR167b|ccl-miR167a	TGAAGCTGCCAGCATGATCTGA	22	TTTGTGCAGCACAAGAAGATGAAGCTGCCAGCATGATCTGAAACCATACGTGTTCTTTGATTCCCATCTGAAGAAAGAGTTGGCTTTCATGGAGAACCGACGGTCAGATCATGTGGCAGTTTCATTTTCTCGTGGCAGCA	140	GRMZM2G039556_T01|GRMZM2G502560_T01	2	|||||||||||||||||||||-;|||||||||||||||||||||-	| protein monocopper oxidase, putative, expressed		4193	12187	82693	79897
zma-MIR167b	miR167	chr1	286642667:286642687(-)	3p	bna-miR167b|bna-miR167a|gma-miR167d|bra-miR167a|ptc-miR167b|ptc-miR167d|ptc-miR167c|sbi-miR167b|mtr-miR167|osa-miR167c|aly-miR167b|bra-miR167c|bdi-miR167|bra-miR167d|sbi-miR167i|bna-miR167c|ath-miR167b|osa-miR167a|bra-miR167b|rco-miR167b|ath-miR167a|zma-miR167c|gma-miR167b|gma-miR167a|zma-miR167d|ghr-miR167|sbi-miR167a|zma-miR167b|vvi-miR167d|vvi-miR167e|tae-miR167|aly-miR167a|osa-miR167b|vvi-miR…	TGAAGCTGCCAGCATGATCTA	21	TGTCCCATCTTCTGGATCTGAGTTGGAAGCTTCCATCTACCTAGCCATGGTATTTTATGCAACATATACGGCGTGGATCGGAACTGCCCAAGGGAACGAGTGAAGCTGCCAGCATGATCTAGCTCTGAGTGATCACCCGA	140	GRMZM2G039556_T01|GRMZM2G502560_T01	2	||||||||||||||||||||-;||||||||||||||||||||-	| protein monocopper oxidase, putative, expressed		3077	3609	5370	14089
zma-MIR167c	miR167	chr3	115392921:115392941(+)	5p	bna-miR167b|bna-miR167a|gma-miR167d|bra-miR167a|ptc-miR167b|ptc-miR167d|ptc-miR167c|sbi-miR167b|mtr-miR167|osa-miR167c|aly-miR167b|bra-miR167c|bdi-miR167|bra-miR167d|sbi-miR167i|bna-miR167c|ath-miR167b|osa-miR167a|bra-miR167b|rco-miR167b|ath-miR167a|zma-miR167c|gma-miR167b|gma-miR167a|zma-miR167d|ghr-miR167|sbi-miR167a|zma-miR167b|vvi-miR167d|vvi-miR167e|tae-miR167|aly-miR167a|osa-miR167b|vvi-miR…	TGAAGCTGCCAGCATGATCTA	21	AAATGCTCTTGCGAATGAGTGAAGCTGCCAGCATGATCTAGCTCTGATTTGGTTGGCACCATATTAGCAGGCGTCCACGCACAGCTAGACTAGAGTGGCCTCGCGCGCTCTCGTCTGGTCTGTGTCTCGCTTTGTGCCTGCAAATCGTTGTTAGATCATGCATGACAGCCTCATTCCTTC	180	GRMZM2G039556_T01|GRMZM2G502560_T01	2	||||||||||||||||||||-;||||||||||||||||||||-	| protein monocopper oxidase, putative, expressed		3077	3609	5370	14089
zma-MIR167d	miR167	chr3	115394888:115394909(+)	5p	rco-miR167c|ath-miR167d|aly-miR167d	TGAAGCTGCCAGCATGATCTGG	22	GTGGTGCACCACGAGTTGGTGAAGCTGCCAGCATGATCTGGTTATGATGGTGGTGGTATATGTAAGATGGATGTAATCTATACTACTACCGGCCCCTGTCACTCTCTCTCTCTCCCCCGTCCCTGACTGTCATATATGGATCGACGAATCCAAGATGAGAGGGGAAGGGAGAGAGAGAGAGGGTAATTAATGAGCACCAGGACCAGGTCATGCTGTAGTT	220	GRMZM2G039556_T01|GRMZM2G502560_T01	2	||||||||||||||||||||||;||||||||||||||||||||||	| protein monocopper oxidase, putative, expressed		45	971	59200	105477
zma-MIR167e	miR167	chr3	190318432:190318453(+)	5p	gma-miR167g|ctr-miR167|ccl-miR167b|ccl-miR167a	TGAAGCTGCCAGCATGATCTGA	22	GTGCACCTTATTAAGCAGCTGAAGCTGCCAGCATGATCTGATCTTTCGTTTACTGGCAACTTTGGATACCTAAGATCCAGATCGTGCTGCGCAGTTTCAC	100	GRMZM2G039556_T01|GRMZM2G502560_T01	2	|||||||||||||||||||||-;|||||||||||||||||||||-	| protein monocopper oxidase, putative, expressed		4193	12187	82693	79897
zma-MIR167f	miR167	chr5	4293576:4293596(+)	5p	bna-miR167b|bna-miR167a|gma-miR167d|bra-miR167a|ptc-miR167b|ptc-miR167d|ptc-miR167c|sbi-miR167b|mtr-miR167|osa-miR167c|aly-miR167b|bra-miR167c|bdi-miR167|bra-miR167d|sbi-miR167i|bna-miR167c|ath-miR167b|osa-miR167a|bra-miR167b|rco-miR167b|ath-miR167a|zma-miR167c|gma-miR167b|gma-miR167a|zma-miR167d|ghr-miR167|sbi-miR167a|zma-miR167b|vvi-miR167d|vvi-miR167e|tae-miR167|aly-miR167a|osa-miR167b|vvi-miR…	TGAAGCTGCCAGCATGATCTA	21	GCCTGCCCAAGGGAACGAGTGAAGCTGCCAGCATGATCTAGCTCGGAGTGATCACGCGAGGAGAACAATAGCTCGAGGTGGTCATGCCTTGCTAGATCATGCTGTGGCAGCCTCACTTCT	120	GRMZM2G039556_T01|GRMZM2G502560_T01	2	||||||||||||||||||||-;||||||||||||||||||||-	| protein monocopper oxidase, putative, expressed		3077	3609	5370	14089
zma-MIR167g	miR167	chr5	7648850:7648870(+)	5p	bna-miR167b|bna-miR167a|gma-miR167d|bra-miR167a|ptc-miR167b|ptc-miR167d|ptc-miR167c|sbi-miR167b|mtr-miR167|osa-miR167c|aly-miR167b|bra-miR167c|bdi-miR167|bra-miR167d|sbi-miR167i|bna-miR167c|ath-miR167b|osa-miR167a|bra-miR167b|rco-miR167b|ath-miR167a|zma-miR167c|gma-miR167b|gma-miR167a|zma-miR167d|ghr-miR167|sbi-miR167a|zma-miR167b|vvi-miR167d|vvi-miR167e|tae-miR167|aly-miR167a|osa-miR167b|vvi-miR…	TGAAGCTGCCAGCATGATCTA	21	AAGTGCCCAAGATAAAGGGTGAAGCTGCCAGCATGATCTAACGACGGCATTGCTCTGCTGCTGCAGTGAGGCTTGCGAGTGATGGTTAGATCATGCTGTGACAGTTTCACTCTTTCCCTT	120	GRMZM2G039556_T01|GRMZM2G502560_T01	2	||||||||||||||||||||-;||||||||||||||||||||-	| protein monocopper oxidase, putative, expressed		3077	3609	5370	14089
zma-MIR167h	miR167	chr6	92213035:92213056(-)	5p	rco-miR167c|ath-miR167d|aly-miR167d	TGAAGCTGCCAGCATGATCTGG	22	ACTTTGCTGCTGTGAGAGGTTGAAGCTGCCAGCATGATCTGGCTGCTCAGACGCCGGCGGGCGTCTCGAGTGCTCGCTCGATCGTCGGTGACGCTTGGATTCACCAGATCATGTTGCAGCTTCACTCTCTCGCAGCCAGC	140	GRMZM2G039556_T01|GRMZM2G502560_T01	2	||||||||||||||||||||||;||||||||||||||||||||||	| protein monocopper oxidase, putative, expressed		45	971	59200	105477
zma-MIR167i	miR167	chr7	9698805:9698826(-)	5p	gma-miR167g|ctr-miR167|ccl-miR167b|ccl-miR167a	TGAAGCTGCCAGCATGATCTGA	22	TTGGTGTGTCCTCTAGTAGCTGAAGCTGCCAGCATGATCTGAGGTGTCCACAGCATATATATGGAAGCAGCTAGCGATCAGATCATGCTGTGCAGTTTCATCTGCTCGTGGACGCACACG	120	GRMZM2G039556_T01|GRMZM2G502560_T01	2	|||||||||||||||||||||-;|||||||||||||||||||||-	| protein monocopper oxidase, putative, expressed		4193	12187	82693	79897
zma-MIR167j	miR167	chr9	107222322:107222343(-)	5p	rco-miR167c|ath-miR167d|aly-miR167d	TGAAGCTGCCAGCATGATCTGG	22	ACTTCGCTGGTGTGAGAGCTTGAAGCTGCCAGCATGATCTGGCTGCTCAAACGCCGCCGGCCTCCCAAGTGCTCGATCGGTGGCGCTTCACCAGATCATGTTGCAGCTTCACTCTCTCGC	120	GRMZM2G039556_T01|GRMZM2G502560_T01	2	||||||||||||||||||||||;||||||||||||||||||||||	| protein monocopper oxidase, putative, expressed		45	971	59200	105477
zma-MIR169a	miR169	chr1	297174005:297174025(+)	5p	sbi-miR169o	TAGCCAAGCATGATTTGCCCG	21	GTAGGAGGCCCATCTCTGATAGCCAAGCATGATTTGCCCGTAGTCTGACTCTGAGTGTGCTCCTGCTACGGGCAAATCATCTTGGCCATCTGAGTACCTC	100	GRMZM2G323271_T01	1	|||||||||||||||||||||	protein DnaK family protein, putative, expressed		36	72	228	73
zma-MIR169b	miR169	chr3	37277949:37277969(+)	5p	osa-miR169a|mtr-miR169b|bdi-miR169a|ptc-miR169a|sbi-miR169a|vvi-miR169f|aly-miR169a|vvi-miR169g|gma-miR169b|bna-miR169b|bna-miR169a|mtr-miR169a|zma-miR169a|sly-miR169c|ptc-miR169b|ath-miR169a|ptc-miR169c|zma-miR169b	CAGCCAAGGATGACTTGCCGA	21	AGGCTCGGGGACTATGGTGCAGCCAAGGATGACTTGCCGATCGATGTGACGCCTCTTGATCTCGTCGTCGTCAGATCGTCGCCGATCATCGGCAAGTTGTTCTTGGCTACACCGTGGCTC	120	GRMZM2G008250_T01|GRMZM2G078124_T01|GRMZM2G078124_T02|GRMZM2G165488_T01|GRMZM2G165488_T02|GRMZM2G165488_T03|GRMZM2G165488_T04	7	||||||||:||||-|||||-|;-||||||||||||||||||--;-||||||||||||||||||--;||||||||:||||-|||||-|;||||||||:||||-|||||-|;||||||||:||||-|||||-|;||||||||:||||-|||||-|	protein nuclear transcription factor Y subunit, putative, expressed| protein hypothetical protein| Molluscan rhodopsin C-terminal tail| protein nuclear transcription factor Y subunit, putative, expressed| protein nuclear transcription factor Y subunit, putative, expressed| protein nuclear transcription factor Y subunit, putative, expressed| protein nuclear transcription factor Y subunit, putative…		44	52	52	21
zma-MIR169c	miR169	chr7	105703994:105704014(-)	5p	zma-miR169p|bdi-miR169b|sbi-miR169e|sbi-miR169j|osa-miR169e	TAGCCAAGGATGACTTGCCGG	21	TGCAACGATGATGCATCGCGTAGCCAAGGATGACTTGCCGGCATTATATTTCTTGGCCCGCCGGCAAGTCATCTGGGGCTACGCGTTTGCCTCCTCCTCC	100	GRMZM2G078124_T01|GRMZM2G078124_T02	2	|||||||||||||||||||-|;|||||||||||||||||||-|	protein hypothetical protein| Molluscan rhodopsin C-terminal tail		138	223	88	40
zma-MIR169d	miR169	chr9	106045071:106045091(-)	5p	mtr-miR169g|sbi-miR169k|ptc-miR169e|vvi-miR169s|ptc-miR169f|vvi-miR169c|ptc-miR169g|osa-miR169c|ptc-miR169h|zma-miR169c|rco-miR169a|vvi-miR169k|rco-miR169b|vvi-miR169w|ptc-miR169d|zma-miR169r|sbi-miR169b|ath-miR169b|sly-miR169a|ath-miR169c|osa-miR169b|aqc-miR169c|vvi-miR169a|gma-miR169a|aly-miR169c|aly-miR169b|vvi-miR169j|mtr-miR169j	CAGCCAAGGATGACTTGCCGG	21	GCGAGAAAGAGAGTGGGATGCAGCCAAGGATGACTTGCCGGGTATTTTGAGCATGCATGTTACAGGGGAGCATATGCAATCTGTTTGGAATTTTGAGCCCATACCGTGCGGTGCCTGTCTTCCGGCAAGTTGTCCTTGGCTACATCTTGTTCTTTTTCTC	160	GRMZM2G078124_T01|GRMZM2G078124_T02	2	-||||||||||||||||||-|;-||||||||||||||||||-|	protein hypothetical protein| Molluscan rhodopsin C-terminal tail		2	13	37	17
zma-MIR171a	miR171	chr1	245008495:245008515(+)	3p	ctr-miR171	TTGAGCCGCGTCAATATCTCC	21	TGCTAGGACAATGCCGGGAGGTATTGGCGTGCCTCAATCCGAAGGCGTGGCTGACTGGCGCGGCAGCCATGTTCTTGGATTGAGCCGCGTCAATATCTCCCCTTGCTTGTCTCGCATCTA	120	AC187788.3_FGT008|GRMZM2G011947_T01|GRMZM2G037792_T01|GRMZM2G051785_T01|GRMZM2G079470_T01|GRMZM2G079980_T01|GRMZM2G098800_T01|GRMZM2G098800_T02|GRMZM2G118913_T01|GRMZM2G176124_T01|GRMZM2G418899_T01	11	||||||||||:|||||||||-;||||||||||:|||||||||-;||||||||||:|||||||||-;||||||||||:|||||||||-;||||||||||:|||||||||-;||||||||||:|||||||||-;||||||||||:|||||||||-;||||||||||:|||||||||-;|||||||:||||||||||||-;||||||||||:|||||||||-;||||||||||:|||||||||-	protein scarecrow, putative| protein scarecrow, putative| GRAS transcription factor| GRAS transcription factor| GRAS transcription factor| GRAS transcription factor| GRAS transcription factor| GRAS transcription factor| protein expressed protein| GRAS transcription factor| GRAS transcription factor	|| protein scarecrow, putative, expressed| protein scarecrow, putative, expressed| protein scarecrow, putative| protein scarecrow, putative, expressed| protein scarecrow, putative, expressed| protein scarecrow, putative, expressed|| protein scarecrow, putative| protein scarecrow, putative, expressed	3124	1695	944	413
zma-MIR171b	miR171	chr1	272306624:272306644(+)	3p	sbi-miR171d|zma-miR171j|aqc-miR171a|zma-miR171i|far-miR171|zma-miR171e|osa-miR171c|zma-miR171d|aqc-miR171d|vvi-miR171a|osa-miR171e|crt-miR171|osa-miR171f|vvi-miR171c|mtr-miR171g|vvi-miR171d|bdi-miR171c|sbi-miR171k|rco-miR171e|ptc-miR171h|rco-miR171f|rco-miR171c|sly-miR171a|vvi-miR171i|ptc-miR171g|sbi-miR171b|ptc-miR171f|ptc-miR171e|osa-miR171d|tae-miR171a|mtr-miR171d|aqc-miR171b|hvu-miR171|sbi-mi…	TGATTGAGCCGTGCCAATATC	21	TGGCTGAGAGAGTGCGATGTTGGCACGGTTCAATCAAATCGCCGGCCGGGTTGACTTGTTGATTGAGCCGTGCCAATATCACAACCTTCTCTAGCCTAGG	100	GRMZM2G037792_T01|GRMZM2G051785_T01|GRMZM2G079980_T01|GRMZM2G098800_T01|GRMZM2G098800_T02|GRMZM2G110579_T01|GRMZM2G317338_T01|GRMZM2G418899_T01	8	|||||||||||:|||||||||;|||||||||||:|||||||||;|||||||||||:|||||||||;|||||||||||:|||||||||;|||||||||||:|||||||||;|||||||||||:|||||||||;|||||||||||:|||||||||;|||||||||||:|||||||||	GRAS transcription factor| GRAS transcription factor| GRAS transcription factor| GRAS transcription factor| GRAS transcription factor| GRAS transcription factor| protein scarecrow, putative, expressed| GRAS transcription factor	protein scarecrow, putative, expressed| protein scarecrow, putative, expressed| protein scarecrow, putative, expressed| protein scarecrow, putative, expressed| protein scarecrow, putative, expressed| protein scarecrow, putative, expressed|| protein scarecrow, putative, expressed	336	512	3422	2362
zma-MIR171c	miR171	chr1	7917720:7917740(+)	3p	sbi-miR171d|zma-miR171j|aqc-miR171a|zma-miR171i|far-miR171|zma-miR171e|osa-miR171c|zma-miR171d|aqc-miR171d|vvi-miR171a|osa-miR171e|crt-miR171|osa-miR171f|vvi-miR171c|mtr-miR171g|vvi-miR171d|bdi-miR171c|sbi-miR171k|rco-miR171e|ptc-miR171h|rco-miR171f|rco-miR171c|sly-miR171a|vvi-miR171i|ptc-miR171g|sbi-miR171b|ptc-miR171f|ptc-miR171e|osa-miR171d|tae-miR171a|mtr-miR171d|aqc-miR171b|hvu-miR171|sbi-mi…	TGATTGAGCCGTGCCAATATC	21	GAATAGTAGCTATGATGTTGGCTCGGCTCACTCAGACGACGTACGCGCGCGAGATCATGTGCTATGCCGCTGCTGTTTCTGATTGAGCCGTGCCAATATCTTAGTACTCTTCCATGCATA	120	GRMZM2G037792_T01|GRMZM2G051785_T01|GRMZM2G079980_T01|GRMZM2G098800_T01|GRMZM2G098800_T02|GRMZM2G110579_T01|GRMZM2G317338_T01|GRMZM2G418899_T01	8	|||||||||||:|||||||||;|||||||||||:|||||||||;|||||||||||:|||||||||;|||||||||||:|||||||||;|||||||||||:|||||||||;|||||||||||:|||||||||;|||||||||||:|||||||||;|||||||||||:|||||||||	GRAS transcription factor| GRAS transcription factor| GRAS transcription factor| GRAS transcription factor| GRAS transcription factor| GRAS transcription factor| protein scarecrow, putative, expressed| GRAS transcription factor	protein scarecrow, putative, expressed| protein scarecrow, putative, expressed| protein scarecrow, putative, expressed| protein scarecrow, putative, expressed| protein scarecrow, putative, expressed| protein scarecrow, putative, expressed|| protein scarecrow, putative, expressed	336	512	3422	2362
zma-MIR171d	miR171	chr5	20201011:20201031(-)	3p	ctr-miR171	TTGAGCCGCGTCAATATCTCC	21	CTAGGACAAGGGCGGAGGTATTGGCGCGCCTCAATCCGAAGGCGTGGCTGATAGATTGGCGCGGCAGCCATGTTCTTGGATTGAGCCGCGTCAATATCTCCCGTTGCCTGTCCCGTACCT	120	AC187788.3_FGT008|GRMZM2G011947_T01|GRMZM2G037792_T01|GRMZM2G051785_T01|GRMZM2G079470_T01|GRMZM2G079980_T01|GRMZM2G098800_T01|GRMZM2G098800_T02|GRMZM2G118913_T01|GRMZM2G176124_T01|GRMZM2G418899_T01	11	||||||||||:|||||||||-;||||||||||:|||||||||-;||||||||||:|||||||||-;||||||||||:|||||||||-;||||||||||:|||||||||-;||||||||||:|||||||||-;||||||||||:|||||||||-;||||||||||:|||||||||-;|||||||:||||||||||||-;||||||||||:|||||||||-;||||||||||:|||||||||-	protein scarecrow, putative| protein scarecrow, putative| GRAS transcription factor| GRAS transcription factor| GRAS transcription factor| GRAS transcription factor| GRAS transcription factor| GRAS transcription factor| protein expressed protein| GRAS transcription factor| GRAS transcription factor	|| protein scarecrow, putative, expressed| protein scarecrow, putative, expressed| protein scarecrow, putative| protein scarecrow, putative, expressed| protein scarecrow, putative, expressed| protein scarecrow, putative, expressed|| protein scarecrow, putative| protein scarecrow, putative, expressed	3124	1695	944	413
zma-MIR171e	miR171	chr5	8566036:8566056(+)	3p	sbi-miR171d|zma-miR171j|aqc-miR171a|zma-miR171i|far-miR171|zma-miR171e|osa-miR171c|zma-miR171d|aqc-miR171d|vvi-miR171a|osa-miR171e|crt-miR171|osa-miR171f|vvi-miR171c|mtr-miR171g|vvi-miR171d|bdi-miR171c|sbi-miR171k|rco-miR171e|ptc-miR171h|rco-miR171f|rco-miR171c|sly-miR171a|vvi-miR171i|ptc-miR171g|sbi-miR171b|ptc-miR171f|ptc-miR171e|osa-miR171d|tae-miR171a|mtr-miR171d|aqc-miR171b|hvu-miR171|sbi-mi…	TGATTGAGCCGTGCCAATATC	21	GAGAGTGCGATGTTGGCATGGCTCAATCAACTCGCCGGCCGCGGGTGGCTTATAGCTTAATTCTGCGCATTCGATCGAGGTGCGGGCGCAGTGTTTAATTGATTGAGCCGTGCCAATATCACAACCTTCTCTAGCCTATA	140	GRMZM2G037792_T01|GRMZM2G051785_T01|GRMZM2G079980_T01|GRMZM2G098800_T01|GRMZM2G098800_T02|GRMZM2G110579_T01|GRMZM2G317338_T01|GRMZM2G418899_T01	8	|||||||||||:|||||||||;|||||||||||:|||||||||;|||||||||||:|||||||||;|||||||||||:|||||||||;|||||||||||:|||||||||;|||||||||||:|||||||||;|||||||||||:|||||||||;|||||||||||:|||||||||	GRAS transcription factor| GRAS transcription factor| GRAS transcription factor| GRAS transcription factor| GRAS transcription factor| GRAS transcription factor| protein scarecrow, putative, expressed| GRAS transcription factor	protein scarecrow, putative, expressed| protein scarecrow, putative, expressed| protein scarecrow, putative, expressed| protein scarecrow, putative, expressed| protein scarecrow, putative, expressed| protein scarecrow, putative, expressed|| protein scarecrow, putative, expressed	336	512	3422	2362
zma-MIR171f	miR171	chr9	121888827:121888847(-)	3p	sbi-miR171d|zma-miR171j|aqc-miR171a|zma-miR171i|far-miR171|zma-miR171e|osa-miR171c|zma-miR171d|aqc-miR171d|vvi-miR171a|osa-miR171e|crt-miR171|osa-miR171f|vvi-miR171c|mtr-miR171g|vvi-miR171d|bdi-miR171c|sbi-miR171k|rco-miR171e|ptc-miR171h|rco-miR171f|rco-miR171c|sly-miR171a|vvi-miR171i|ptc-miR171g|sbi-miR171b|ptc-miR171f|ptc-miR171e|osa-miR171d|tae-miR171a|mtr-miR171d|aqc-miR171b|hvu-miR171|sbi-mi…	TGATTGAGCCGTGCCAATATC	21	GTGTTGGCTCGGCTCACTCAGAAGTTGAAGCCGAATCCAAATGGTAGCTGCCGGCGTTTCTGATTGAGCCGTGCCAATATCTCAGTACTCTTTCATGCTG	100	GRMZM2G037792_T01|GRMZM2G051785_T01|GRMZM2G079980_T01|GRMZM2G098800_T01|GRMZM2G098800_T02|GRMZM2G110579_T01|GRMZM2G317338_T01|GRMZM2G418899_T01	8	|||||||||||:|||||||||;|||||||||||:|||||||||;|||||||||||:|||||||||;|||||||||||:|||||||||;|||||||||||:|||||||||;|||||||||||:|||||||||;|||||||||||:|||||||||;|||||||||||:|||||||||	GRAS transcription factor| GRAS transcription factor| GRAS transcription factor| GRAS transcription factor| GRAS transcription factor| GRAS transcription factor| protein scarecrow, putative, expressed| GRAS transcription factor	protein scarecrow, putative, expressed| protein scarecrow, putative, expressed| protein scarecrow, putative, expressed| protein scarecrow, putative, expressed| protein scarecrow, putative, expressed| protein scarecrow, putative, expressed|| protein scarecrow, putative, expressed	336	512	3422	2362
zma-MIR171g	miR171	chr10	142605629:142605649(-)	3p	sbi-miR171d|zma-miR171j|aqc-miR171a|zma-miR171i|far-miR171|zma-miR171e|osa-miR171c|zma-miR171d|aqc-miR171d|vvi-miR171a|osa-miR171e|crt-miR171|osa-miR171f|vvi-miR171c|mtr-miR171g|vvi-miR171d|bdi-miR171c|sbi-miR171k|rco-miR171e|ptc-miR171h|rco-miR171f|rco-miR171c|sly-miR171a|vvi-miR171i|ptc-miR171g|sbi-miR171b|ptc-miR171f|ptc-miR171e|osa-miR171d|tae-miR171a|mtr-miR171d|aqc-miR171b|hvu-miR171|sbi-mi…	TGATTGAGCCGTGCCAATATC	21	GGGATATTGGCGCGGTTCAATCAGAAAGCTTGCGCTCCAGGCCCGAGGGGCTCCACTCTTTGATTGAGCCGTGCCAATATCACGTCCCGGCCAGCTTTAT	100	GRMZM2G037792_T01|GRMZM2G051785_T01|GRMZM2G079980_T01|GRMZM2G098800_T01|GRMZM2G098800_T02|GRMZM2G110579_T01|GRMZM2G317338_T01|GRMZM2G418899_T01	8	|||||||||||:|||||||||;|||||||||||:|||||||||;|||||||||||:|||||||||;|||||||||||:|||||||||;|||||||||||:|||||||||;|||||||||||:|||||||||;|||||||||||:|||||||||;|||||||||||:|||||||||	GRAS transcription factor| GRAS transcription factor| GRAS transcription factor| GRAS transcription factor| GRAS transcription factor| GRAS transcription factor| protein scarecrow, putative, expressed| GRAS transcription factor	protein scarecrow, putative, expressed| protein scarecrow, putative, expressed| protein scarecrow, putative, expressed| protein scarecrow, putative, expressed| protein scarecrow, putative, expressed| protein scarecrow, putative, expressed|| protein scarecrow, putative, expressed	336	512	3422	2362
zma-MIR171h	miR171	chr10	43935961:43935981(+)	3p	sbi-miR171d|zma-miR171j|aqc-miR171a|zma-miR171i|far-miR171|zma-miR171e|osa-miR171c|zma-miR171d|aqc-miR171d|vvi-miR171a|osa-miR171e|crt-miR171|osa-miR171f|vvi-miR171c|mtr-miR171g|vvi-miR171d|bdi-miR171c|sbi-miR171k|rco-miR171e|ptc-miR171h|rco-miR171f|rco-miR171c|sly-miR171a|vvi-miR171i|ptc-miR171g|sbi-miR171b|ptc-miR171f|ptc-miR171e|osa-miR171d|tae-miR171a|mtr-miR171d|aqc-miR171b|hvu-miR171|sbi-mi…	TGATTGAGCCGTGCCAATATC	21	AGCTAGACGGGGTATTGACGCGGTTCAATTCGAGAGCTCGAGCCCTAGCAGAGGCCAGGGGGGGTGGGGCTCTGCTCTCTGATTGAGCCGTGCCAATATCACGTCCCACTCGCCCTCGCG	120	GRMZM2G037792_T01|GRMZM2G051785_T01|GRMZM2G079980_T01|GRMZM2G098800_T01|GRMZM2G098800_T02|GRMZM2G110579_T01|GRMZM2G317338_T01|GRMZM2G418899_T01	8	|||||||||||:|||||||||;|||||||||||:|||||||||;|||||||||||:|||||||||;|||||||||||:|||||||||;|||||||||||:|||||||||;|||||||||||:|||||||||;|||||||||||:|||||||||;|||||||||||:|||||||||	GRAS transcription factor| GRAS transcription factor| GRAS transcription factor| GRAS transcription factor| GRAS transcription factor| GRAS transcription factor| protein scarecrow, putative, expressed| GRAS transcription factor	protein scarecrow, putative, expressed| protein scarecrow, putative, expressed| protein scarecrow, putative, expressed| protein scarecrow, putative, expressed| protein scarecrow, putative, expressed| protein scarecrow, putative, expressed|| protein scarecrow, putative, expressed	336	512	3422	2362
zma-MIR171a*	miR171*	chr2	16726269:16726290(-)	5p	zma-miR171h*|zma-miR171k*	CGTGGTATTGTTTCGGCTCATG	22	GGAGGAAGGAGACGACATGGCGTGGTATTGTTTCGGCTCATGTCCTTCTTCGATCGAGTCTTGCCGTTGGATTTGGATGTGATGTGAGCCGAACCAATATCACTCATGTACTCTTCATTC	120						37	47	10	7
zma-MIR171b*	miR171*	chr2	8871270:8871289(-)	5p	gma-miR171c|aly-miR171c*|zma-miR171c*	ATATTGGTGCGGTTCAATCA	20	GGGAATCGAAAACCTACGGGATATTGGTGCGGTTCAATCAGAAAGCTTGCGCTCCAAAGCCCAGGGGCTCCACTCTTTGACTGAGCCGTGCCAATATCAC	100	GRMZM2G051942_T01|GRMZM2G134655_T01|GRMZM2G521781_T01	3	|||||||::|||:|||||||;|||||||::|||:|||||||;|||||||::|||:|||||||	| protein aspartic proteinase nepenthesin precursor, putative, expressed		5	2	4	1
zma-MIR171c*	miR171*	chr10	136949002:136949023(-)	5p	zma-miR171h*|zma-miR171k*	CGTGGTATTGTTTCGGCTCATG	22	GGAGGAAGAAGACGACATGGCGTGGTATTGTTTCGGCTCATGTCCTTCTTGACTGGATGTGATGTGAGCCGAACCAATATCACTCATGTATTCTTCATTC	100						37	47	10	7
zma-MIR172a	miR172	chr4	170217327:170217347(+)	3p	vvi-miR172d|ata-miR172|bra-miR172a|osa-miR172a|ptc-miR172f|bol-miR172a|bra-miR172b|ath-miR172a|gma-miR172a|sly-miR172a|aly-miR172b|sly-miR172b|aly-miR172a|osa-miR172d|bol-miR172b|ptc-miR172a|gma-miR172b|ath-miR172b|ptc-miR172b|ptc-miR172c|aqc-miR172a	AGAATCTTGATGATGCTGCAT	21	ACAGTGGGTGCTTGCAGGTGCAGCACCACCAAGATTCACATCCAACTCTCACGCATCTTCAGTGATGCATGCATGCTCTGTGATGTCTCGCAGCAGCTATATGCATATGTGATGAGATGAGAATCTTGATGATGCTGCATCAGCAGACACTCACTCATCA	160	AC225147.4_FGT004|GRMZM2G176175_T01|GRMZM2G416725_T01|GRMZM2G700665_T02	4	||||||:|||||||||||||-;||||||:|||||||||||||-;||||||:|||||||||||||-;||||||:|||||||||||||-	Pathogenesis-related transcriptional factor and ERF, DNA-binding DNA-binding, integrase-type| Pathogenesis-related transcriptional factor and ERF, DNA-binding Histamine H3 receptor DNA-binding, integrase-type| Antifreeze protein, type I| protein AP2 domain containing protein, expressed	protein AP2 domain containing protein, expressed| protein AP2 domain containing protein, expressed	117	253	548	211
zma-MIR172b	miR172	chr5	214935547:214935567(+)	3p	vvi-miR172d|ata-miR172|bra-miR172a|osa-miR172a|ptc-miR172f|bol-miR172a|bra-miR172b|ath-miR172a|gma-miR172a|sly-miR172a|aly-miR172b|sly-miR172b|aly-miR172a|osa-miR172d|bol-miR172b|ptc-miR172a|gma-miR172b|ath-miR172b|ptc-miR172b|ptc-miR172c|aqc-miR172a	AGAATCTTGATGATGCTGCAT	21	GTCGGTGCTTGCAGGTGCAGCACCATCAAGATTCACATCGTCCAACTCATGCATCATGCATATATGCATCTTCAATGATGCGTGCCTCGCATGTGTGTGTATATATATATGATGAGATGAGAATCTTGATGATGCTGCATCAGCAGACACTCACTAGCTC	160	AC225147.4_FGT004|GRMZM2G176175_T01|GRMZM2G416725_T01|GRMZM2G700665_T02	4	||||||:|||||||||||||-;||||||:|||||||||||||-;||||||:|||||||||||||-;||||||:|||||||||||||-	Pathogenesis-related transcriptional factor and ERF, DNA-binding DNA-binding, integrase-type| Pathogenesis-related transcriptional factor and ERF, DNA-binding Histamine H3 receptor DNA-binding, integrase-type| Antifreeze protein, type I| protein AP2 domain containing protein, expressed	protein AP2 domain containing protein, expressed| protein AP2 domain containing protein, expressed	117	253	548	211
zma-MIR172c	miR172	chr6	169045743:169045763(-)	3p	vvi-miR172d|ata-miR172|bra-miR172a|osa-miR172a|ptc-miR172f|bol-miR172a|bra-miR172b|ath-miR172a|gma-miR172a|sly-miR172a|aly-miR172b|sly-miR172b|aly-miR172a|osa-miR172d|bol-miR172b|ptc-miR172a|gma-miR172b|ath-miR172b|ptc-miR172b|ptc-miR172c|aqc-miR172a	AGAATCTTGATGATGCTGCAT	21	CTTGCAGGTGCAGCACCATCAAGATTCACATCCCCAGCTCGATCTGTGCATGATGAGATGAGAATCTTGATGATGCTGCATCAGCAAACACTCACTTACA	100	AC225147.4_FGT004|GRMZM2G176175_T01|GRMZM2G416725_T01|GRMZM2G700665_T02	4	||||||:|||||||||||||-;||||||:|||||||||||||-;||||||:|||||||||||||-;||||||:|||||||||||||-	Pathogenesis-related transcriptional factor and ERF, DNA-binding DNA-binding, integrase-type| Pathogenesis-related transcriptional factor and ERF, DNA-binding Histamine H3 receptor DNA-binding, integrase-type| Antifreeze protein, type I| protein AP2 domain containing protein, expressed	protein AP2 domain containing protein, expressed| protein AP2 domain containing protein, expressed	117	253	548	211
zma-MIR390a	miR390	chr1	291520859:291520879(+)	5p	aly-miR390a|zma-miR390b|sbi-miR390|ghr-miR390b|zma-miR390a|gma-miR390a-5p|osa-miR390|rco-miR390a|ptc-miR390c|ppt-miR390a|rco-miR390b|ptc-miR390a|bna-miR390a|ptc-miR390b|mtr-miR390|ghr-miR390a|bna-miR390c|ptc-miR390d|aly-miR390b|ghr-miR390c|vvi-miR390|bna-miR390b|ath-miR390a|ppt-miR390b|ath-miR390b|csi-miR390	AAGCTCAGGAGGGATAGCGCC	21	GGGTATGGAACAACCCTTGAAGCTCAGGAGGGATAGCGCCTAGGAAAACACATAGATCGGAGCCGGCCGCGAGGAGAAAGAAAGAGCCAAGAGATATGTGTGATGAATAATCTACATGGATCTTGGCTAGCTTTTGTGTTCTCCTCTGGAGGCGTGGTTCTGTCTATCAATCTGAAGCGCTATCTATCCTGAGCTCCACG	200	GRMZM2G304745_T01	1	|||||||||||||||||-|||	Leucine-rich repeat, typical subtype Tyrosine protein kinase Serine/threonine protein kinase Protein kinase-like Leucine-rich repeat	protein leucine-rich repeat family protein, putative, expressed	320	169	73	76
zma-MIR390b	miR390	chr5	2767515:2767535(+)	5p	aly-miR390a|zma-miR390b|sbi-miR390|ghr-miR390b|zma-miR390a|gma-miR390a-5p|osa-miR390|rco-miR390a|ptc-miR390c|ppt-miR390a|rco-miR390b|ptc-miR390a|bna-miR390a|ptc-miR390b|mtr-miR390|ghr-miR390a|bna-miR390c|ptc-miR390d|aly-miR390b|ghr-miR390c|vvi-miR390|bna-miR390b|ath-miR390a|ppt-miR390b|ath-miR390b|csi-miR390	AAGCTCAGGAGGGATAGCGCC	21	GGGTATGGAACAGTCCTTGAAGCTCAGGAGGGATAGCGCCTAGGAAATCACACATAGATTGGAGCCACGAAGAGGAAGGGAGAATGAGAGAGAGAGAGACAGAGCAGCTATGCTGCTCTGTCTCTCTCTCTCACTTTCTCTTGGATCCATCTCAAGGTTCTGTCTATATATGATGAATCGATCCGAAGCGCTATCTATCCTGAGCTCCACGGCTTGTTCT	220	GRMZM2G304745_T01	1	|||||||||||||||||-|||	Leucine-rich repeat, typical subtype Tyrosine protein kinase Serine/threonine protein kinase Protein kinase-like Leucine-rich repeat	protein leucine-rich repeat family protein, putative, expressed	320	169	73	76
zma-MIR393a	miR393	chr2	736537:736557(+)	5p	osa-miR393b|ghr-miR393|aly-miR393b|csi-miR393|ath-miR393a|zma-miR393c|aly-miR393a|ath-miR393b|zma-miR393b|zma-miR393a|rco-miR393|ptc-miR393b|ptc-miR393c|osa-miR393|ptc-miR393d|vvi-miR393b|vvi-miR393a|mtr-miR393|sbi-miR393b|gma-miR393|ptc-miR393a|mtr-miR393b|bna-miR393|sbi-miR393	TCCAAAGGGATCGCATTGATC	21	CAGGAAGCTGGTGGAGGACTCCAAAGGGATCGCATTGATCTATTCTCACCTGCCGCCTGCTGCATGCGATGCGAGTCGACGACAAGATCAGTGCAATCCCTTTGGAATTTTCCACTCGCG	120	GRMZM2G135978_T01|GRMZM2G161178_T01|GRMZM2G161178_T02	3	||||||||||||||||||-:-;||||||||||||||||||-:-;||||||||||||||||||-:-	Cyclin-like F-box Leucine-rich repeat Leucine-rich repeat, cysteine-containing subtype| Cyclin-like F-box| Cyclin-like F-box	protein OsFBL21 - F-box domain and LRR containing protein, expressed| protein OsFBL16 - F-box domain and LRR containing protein, expressed| protein OsFBL16 - F-box domain and LRR containing protein, expressed	3	58	75	72
zma-MIR393b	miR393	chr3	18361800:18361820(+)	5p	osa-miR393b|ghr-miR393|aly-miR393b|csi-miR393|ath-miR393a|zma-miR393c|aly-miR393a|ath-miR393b|zma-miR393b|zma-miR393a|rco-miR393|ptc-miR393b|ptc-miR393c|osa-miR393|ptc-miR393d|vvi-miR393b|vvi-miR393a|mtr-miR393|sbi-miR393b|gma-miR393|ptc-miR393a|mtr-miR393b|bna-miR393|sbi-miR393	TCCAAAGGGATCGCATTGATC	21	ACAATGGCTGGATGAAGCGTCCAAAGGGATCGCATTGATCCATCATTCCTTCCATTTTTTCATGCATGGCTGGTCTTCGTCGTCTGCAAGGACTTGTCGATGGATCAATGCGATCCTTTTGGAGGCTTCCCCTAGACATT	140	GRMZM2G135978_T01|GRMZM2G161178_T01|GRMZM2G161178_T02	3	||||||||||||||||||-:-;||||||||||||||||||-:-;||||||||||||||||||-:-	Cyclin-like F-box Leucine-rich repeat Leucine-rich repeat, cysteine-containing subtype| Cyclin-like F-box| Cyclin-like F-box	protein OsFBL21 - F-box domain and LRR containing protein, expressed| protein OsFBL16 - F-box domain and LRR containing protein, expressed| protein OsFBL16 - F-box domain and LRR containing protein, expressed	3	58	75	72
zma-MIR393c	miR393	chr10	148231152:148231172(-)	5p	osa-miR393b|ghr-miR393|aly-miR393b|csi-miR393|ath-miR393a|zma-miR393c|aly-miR393a|ath-miR393b|zma-miR393b|zma-miR393a|rco-miR393|ptc-miR393b|ptc-miR393c|osa-miR393|ptc-miR393d|vvi-miR393b|vvi-miR393a|mtr-miR393|sbi-miR393b|gma-miR393|ptc-miR393a|mtr-miR393b|bna-miR393|sbi-miR393	TCCAAAGGGATCGCATTGATC	21	GCAGGAAGCTAGTGGAGGACTCCAAAGGGATCGCATTGATCTAACCTGCCGATCGACGCCGACGTACGTACGTGCCCGAGGACAAGCAGATCAGTCAGTGCAATCCCTTTGGAATTCTCC	120	GRMZM2G135978_T01|GRMZM2G161178_T01|GRMZM2G161178_T02	3	||||||||||||||||||-:-;||||||||||||||||||-:-;||||||||||||||||||-:-	Cyclin-like F-box Leucine-rich repeat Leucine-rich repeat, cysteine-containing subtype| Cyclin-like F-box| Cyclin-like F-box	protein OsFBL21 - F-box domain and LRR containing protein, expressed| protein OsFBL16 - F-box domain and LRR containing protein, expressed| protein OsFBL16 - F-box domain and LRR containing protein, expressed	3	58	75	72
zma-MIR394a	miR394	chr4	153293339:153293358(+)	5p	vvi-miR394c|vvi-miR394a|zma-miR394b|ahy-miR394|sbi-miR394b|ghr-miR394a|ptc-miR394a-5p|ptc-miR394b-5p|csi-miR394|osa-miR394|zma-miR394a|ath-miR394a|aly-miR394b|vvi-miR394b|ath-miR394b|sbi-miR394a|aly-miR394a|ghr-miR394b	TTGGCATTCTGTCCACCTCC	20	GGCGCTTACTGAGAGTTCCTTGGCATTCTGTCCACCTCCCTTCTTGACGATCTTGCAGAAAGTTTGCTTTTTTTGTTTGTTTGGAGGTGGGCATACTGCCAATGGAGCTGCGTAGGCCTC	120	GRMZM2G064954_T01|GRMZM2G119650_T01	2	||||||||||||||||||||;||||||||||||||||||||	F-box associated type 1 Cyclin-like F-box Galactose oxidase/kelch, beta-propeller| Cyclin-like F-box F-box associated type 1 Galactose oxidase/kelch, beta-propeller	protein OsFBX32 - F-box domain containing protein, expressed| protein OsFBX32 - F-box domain containing protein, expressed	2	64	42	47
zma-MIR394b	miR394	chr5	193296457:193296476(+)	5p	vvi-miR394c|vvi-miR394a|zma-miR394b|ahy-miR394|sbi-miR394b|ghr-miR394a|ptc-miR394a-5p|ptc-miR394b-5p|csi-miR394|osa-miR394|zma-miR394a|ath-miR394a|aly-miR394b|vvi-miR394b|ath-miR394b|sbi-miR394a|aly-miR394a|ghr-miR394b	TTGGCATTCTGTCCACCTCC	20	GCGCTTACTGAAGAGTTCCTTGGCATTCTGTCCACCTCCTCTCGCCGATCTTGCAGAAAGTTTACCAGTTCTGTTGCATTTTTTTTGGAGGTGGGCATACTGCCAATGGAGCTGTGTAGG	120	GRMZM2G064954_T01|GRMZM2G119650_T01	2	||||||||||||||||||||;||||||||||||||||||||	F-box associated type 1 Cyclin-like F-box Galactose oxidase/kelch, beta-propeller| Cyclin-like F-box F-box associated type 1 Galactose oxidase/kelch, beta-propeller	protein OsFBX32 - F-box domain containing protein, expressed| protein OsFBX32 - F-box domain containing protein, expressed	2	64	42	47
zma-MIR395a	miR395	chr2	6307469:6307488(-)	5p	tae-miR395b|ath-miR395e|zma-miR395p|rco-miR395d|sbi-miR395g|rco-miR395e|sbi-miR395h|zma-miR395b|rco-miR395c|mtr-miR395a|mtr-miR395d|vvi-miR395f|mtr-miR395e|vvi-miR395g|mtr-miR395f|mtr-miR395c|mtr-miR395g|vvi-miR395i|osa-miR395b|vvi-miR395j|mtr-miR395i|vvi-miR395k|mtr-miR395j|vvi-miR395l|mtr-miR395k|vvi-miR395m|mtr-miR395l|aly-miR395d|mtr-miR395m|osa-miR395r|mtr-miR395n|aly-miR395e|mtr-miR395o|sbi…	TGAAGTGTTTGGGGGAACTC	20	CATTGTTTCAAGAGCTTTTGTGAAGTGTTTGGGGGAACTCTTGTCTCAAATCATTTGCATGTGCTAGATGTTTGTCATGTGTCATGTGATACGAGTTGAAGGCTATACAACATTTTGTGTTACTAGGAGTTCCCTACAAGCACGTCTCGATACCTTGGCT	160	GRMZM2G042171_T01	1	||||||||||||||:|||||	Sulphate anion transporter Sulphate transporter/antisigma-factor antagonist STAS Sulphate transporter Sulphate anion transporter, conserved site	protein sulfate transporter, putative, expressed	18	28	50	23
zma-MIR395b	miR395	chr2	6307949:6307968(-)	3p	tae-miR395b|ath-miR395e|zma-miR395p|rco-miR395d|sbi-miR395g|rco-miR395e|sbi-miR395h|zma-miR395b|rco-miR395c|mtr-miR395a|mtr-miR395d|vvi-miR395f|mtr-miR395e|vvi-miR395g|mtr-miR395f|mtr-miR395c|mtr-miR395g|vvi-miR395i|osa-miR395b|vvi-miR395j|mtr-miR395i|vvi-miR395k|mtr-miR395j|vvi-miR395l|mtr-miR395k|vvi-miR395m|mtr-miR395l|aly-miR395d|mtr-miR395m|osa-miR395r|mtr-miR395n|aly-miR395e|mtr-miR395o|sbi…	TGAAGTGTTTGGGGGAACTC	20	TTCCCTTCAAGCACTTCACATGAGGCACCATTCAATAACACATTTCAAGATTAGGTGCATGTGAAGTGTTTGGGGGAACTCTTGGTGGCACAACATCCAT	100	GRMZM2G042171_T01	1	||||||||||||||:|||||	Sulphate anion transporter Sulphate transporter/antisigma-factor antagonist STAS Sulphate transporter Sulphate anion transporter, conserved site	protein sulfate transporter, putative, expressed	18	28	50	23
zma-MIR395c	miR395	chr2	6308125:6308144(-)	3p	tae-miR395b|ath-miR395e|zma-miR395p|rco-miR395d|sbi-miR395g|rco-miR395e|sbi-miR395h|zma-miR395b|rco-miR395c|mtr-miR395a|mtr-miR395d|vvi-miR395f|mtr-miR395e|vvi-miR395g|mtr-miR395f|mtr-miR395c|mtr-miR395g|vvi-miR395i|osa-miR395b|vvi-miR395j|mtr-miR395i|vvi-miR395k|mtr-miR395j|vvi-miR395l|mtr-miR395k|vvi-miR395m|mtr-miR395l|aly-miR395d|mtr-miR395m|osa-miR395r|mtr-miR395n|aly-miR395e|mtr-miR395o|sbi…	TGAAGTGTTTGGGGGAACTC	20	TGTGTTACTAGGAGTTACCTACAAGCACGTCTCGATACCTTGGCTTAATAAAGGCCAGTTGTGAAGTGTTTGGGGGAACTCTTGGTATCATGAAGCAATT	100	GRMZM2G042171_T01	1	||||||||||||||:|||||	Sulphate anion transporter Sulphate transporter/antisigma-factor antagonist STAS Sulphate transporter Sulphate anion transporter, conserved site	protein sulfate transporter, putative, expressed	18	28	50	23
zma-MIR395d	miR395	chr2	6308285:6308304(-)	3p	tae-miR395b|ath-miR395e|zma-miR395p|rco-miR395d|sbi-miR395g|rco-miR395e|sbi-miR395h|zma-miR395b|rco-miR395c|mtr-miR395a|mtr-miR395d|vvi-miR395f|mtr-miR395e|vvi-miR395g|mtr-miR395f|mtr-miR395c|mtr-miR395g|vvi-miR395i|osa-miR395b|vvi-miR395j|mtr-miR395i|vvi-miR395k|mtr-miR395j|vvi-miR395l|mtr-miR395k|vvi-miR395m|mtr-miR395l|aly-miR395d|mtr-miR395m|osa-miR395r|mtr-miR395n|aly-miR395e|mtr-miR395o|sbi…	TGAAGTGTTTGGGGGAACTC	20	GTTTGATGTCCCTAGGAGTTCTATGCAAGCACTTCACGAGGCATTGTTTCAAGAGCTTTTGTGAAGTGTTTGGGGGAACTCTTGGTTTCTCAAATCATTT	100	GRMZM2G042171_T01	1	||||||||||||||:|||||	Sulphate anion transporter Sulphate transporter/antisigma-factor antagonist STAS Sulphate transporter Sulphate anion transporter, conserved site	protein sulfate transporter, putative, expressed	18	28	50	23
zma-MIR395e	miR395	chr2	6317590:6317609(-)	3p	tae-miR395b|ath-miR395e|zma-miR395p|rco-miR395d|sbi-miR395g|rco-miR395e|sbi-miR395h|zma-miR395b|rco-miR395c|mtr-miR395a|mtr-miR395d|vvi-miR395f|mtr-miR395e|vvi-miR395g|mtr-miR395f|mtr-miR395c|mtr-miR395g|vvi-miR395i|osa-miR395b|vvi-miR395j|mtr-miR395i|vvi-miR395k|mtr-miR395j|vvi-miR395l|mtr-miR395k|vvi-miR395m|mtr-miR395l|aly-miR395d|mtr-miR395m|osa-miR395r|mtr-miR395n|aly-miR395e|mtr-miR395o|sbi…	TGAAGTGTTTGGGGGAACTC	20	TGTCGGGTGTTACTATGAGTTCCCTTCAAGCACTTCACATGAGGCACCATTCAAATAACACATTTCAAGATTAGGTGCATGTGAAGTGTTTGGGGGAACTCTTTGAGAGCACCTAGAGGG	120	GRMZM2G042171_T01	1	||||||||||||||:|||||	Sulphate anion transporter Sulphate transporter/antisigma-factor antagonist STAS Sulphate transporter Sulphate anion transporter, conserved site	protein sulfate transporter, putative, expressed	18	28	50	23
zma-MIR395f	miR395	chr2	6317767:6317786(-)	3p	tae-miR395b|ath-miR395e|zma-miR395p|rco-miR395d|sbi-miR395g|rco-miR395e|sbi-miR395h|zma-miR395b|rco-miR395c|mtr-miR395a|mtr-miR395d|vvi-miR395f|mtr-miR395e|vvi-miR395g|mtr-miR395f|mtr-miR395c|mtr-miR395g|vvi-miR395i|osa-miR395b|vvi-miR395j|mtr-miR395i|vvi-miR395k|mtr-miR395j|vvi-miR395l|mtr-miR395k|vvi-miR395m|mtr-miR395l|aly-miR395d|mtr-miR395m|osa-miR395r|mtr-miR395n|aly-miR395e|mtr-miR395o|sbi…	TGAAGTGTTTGGGGGAACTC	20	TGTGTTACTAGGAGTTCCCTACAAGCACTTCACGATACCTTGGCTTAATAAAGGCCAGTTGTGAAGTGTTTGGGGGAACTCTTGGTATCATGAAGCATTT	100	GRMZM2G042171_T01	1	||||||||||||||:|||||	Sulphate anion transporter Sulphate transporter/antisigma-factor antagonist STAS Sulphate transporter Sulphate anion transporter, conserved site	protein sulfate transporter, putative, expressed	18	28	50	23
zma-MIR395g	miR395	chr2	6318408:6318427(-)	3p	tae-miR395b|ath-miR395e|zma-miR395p|rco-miR395d|sbi-miR395g|rco-miR395e|sbi-miR395h|zma-miR395b|rco-miR395c|mtr-miR395a|mtr-miR395d|vvi-miR395f|mtr-miR395e|vvi-miR395g|mtr-miR395f|mtr-miR395c|mtr-miR395g|vvi-miR395i|osa-miR395b|vvi-miR395j|mtr-miR395i|vvi-miR395k|mtr-miR395j|vvi-miR395l|mtr-miR395k|vvi-miR395m|mtr-miR395l|aly-miR395d|mtr-miR395m|osa-miR395r|mtr-miR395n|aly-miR395e|mtr-miR395o|sbi…	TGAAGTGTTTGGGGGAACTC	20	TCCCTTCAAGCACTTCACATGAGGCACCATTCAAATAACACATTTCAAGATTAGGTGCATGTGAAGTGTTTGGGGGAACTCTTGGTGGCACAACATCCAT	100	GRMZM2G042171_T01	1	||||||||||||||:|||||	Sulphate anion transporter Sulphate transporter/antisigma-factor antagonist STAS Sulphate transporter Sulphate anion transporter, conserved site	protein sulfate transporter, putative, expressed	18	28	50	23
zma-MIR395h	miR395	chr2	6318585:6318604(-)	3p	tae-miR395b|ath-miR395e|zma-miR395p|rco-miR395d|sbi-miR395g|rco-miR395e|sbi-miR395h|zma-miR395b|rco-miR395c|mtr-miR395a|mtr-miR395d|vvi-miR395f|mtr-miR395e|vvi-miR395g|mtr-miR395f|mtr-miR395c|mtr-miR395g|vvi-miR395i|osa-miR395b|vvi-miR395j|mtr-miR395i|vvi-miR395k|mtr-miR395j|vvi-miR395l|mtr-miR395k|vvi-miR395m|mtr-miR395l|aly-miR395d|mtr-miR395m|osa-miR395r|mtr-miR395n|aly-miR395e|mtr-miR395o|sbi…	TGAAGTGTTTGGGGGAACTC	20	TACTAGGAGTTCCCTACAAGCACTTCACAATACCTTGGCTCAATAAATTAAAGGCCAGTTGTGAAGTGTTTGGGGGAACTCTTGGTATCATGAAGCATTT	100	GRMZM2G042171_T01	1	||||||||||||||:|||||	Sulphate anion transporter Sulphate transporter/antisigma-factor antagonist STAS Sulphate transporter Sulphate anion transporter, conserved site	protein sulfate transporter, putative, expressed	18	28	50	23
zma-MIR395i	miR395	chr2	6319240:6319259(-)	5p	tae-miR395b|ath-miR395e|zma-miR395p|rco-miR395d|sbi-miR395g|rco-miR395e|sbi-miR395h|zma-miR395b|rco-miR395c|mtr-miR395a|mtr-miR395d|vvi-miR395f|mtr-miR395e|vvi-miR395g|mtr-miR395f|mtr-miR395c|mtr-miR395g|vvi-miR395i|osa-miR395b|vvi-miR395j|mtr-miR395i|vvi-miR395k|mtr-miR395j|vvi-miR395l|mtr-miR395k|vvi-miR395m|mtr-miR395l|aly-miR395d|mtr-miR395m|osa-miR395r|mtr-miR395n|aly-miR395e|mtr-miR395o|sbi…	TGAAGTGTTTGGGGGAACTC	20	CCGGAGCTGTGTGTAGCTAGTGAAGTGTTTGGGGGAACTCTGGGTGTCAATCAGCAATTTGTGCTGGCTAGCTAGGTCTGTGAGTGCAGCACATGCACCTTCCCCCCCCTAAGTGCAGATCGTATTAGATCGACCAGCGCATATGATATAAGATAGTGGAGGAAACAATTAGGTTTGGTGTCCCCGGCCAGGAGTTCTCTAGGAGCACTTTACAAGAAAC	220	GRMZM2G042171_T01	1	||||||||||||||:|||||	Sulphate anion transporter Sulphate transporter/antisigma-factor antagonist STAS Sulphate transporter Sulphate anion transporter, conserved site	protein sulfate transporter, putative, expressed	18	28	50	23
zma-MIR395j	miR395	chr10	144308877:144308896(+)	3p	tae-miR395b|ath-miR395e|zma-miR395p|rco-miR395d|sbi-miR395g|rco-miR395e|sbi-miR395h|zma-miR395b|rco-miR395c|mtr-miR395a|mtr-miR395d|vvi-miR395f|mtr-miR395e|vvi-miR395g|mtr-miR395f|mtr-miR395c|mtr-miR395g|vvi-miR395i|osa-miR395b|vvi-miR395j|mtr-miR395i|vvi-miR395k|mtr-miR395j|vvi-miR395l|mtr-miR395k|vvi-miR395m|mtr-miR395l|aly-miR395d|mtr-miR395m|osa-miR395r|mtr-miR395n|aly-miR395e|mtr-miR395o|sbi…	TGAAGTGTTTGGGGGAACTC	20	TTTGGTGTCTTCAGGAGTTCTCTTCAAGCACTTCACGAGGCATCACACTGAGAGCTTTTGTGAAGTGTTTGGGGGAACTCTTGGTGTCACAAATCATTTG	100	GRMZM2G042171_T01	1	||||||||||||||:|||||	Sulphate anion transporter Sulphate transporter/antisigma-factor antagonist STAS Sulphate transporter Sulphate anion transporter, conserved site	protein sulfate transporter, putative, expressed	18	28	50	23
zma-MIR395k	miR395	chr10	144309218:144309237(+)	3p	tae-miR395b|ath-miR395e|zma-miR395p|rco-miR395d|sbi-miR395g|rco-miR395e|sbi-miR395h|zma-miR395b|rco-miR395c|mtr-miR395a|mtr-miR395d|vvi-miR395f|mtr-miR395e|vvi-miR395g|mtr-miR395f|mtr-miR395c|mtr-miR395g|vvi-miR395i|osa-miR395b|vvi-miR395j|mtr-miR395i|vvi-miR395k|mtr-miR395j|vvi-miR395l|mtr-miR395k|vvi-miR395m|mtr-miR395l|aly-miR395d|mtr-miR395m|osa-miR395r|mtr-miR395n|aly-miR395e|mtr-miR395o|sbi…	TGAAGTGTTTGGGGGAACTC	20	GGTGTTACCATGAGTTCCCTTCAAGCACTTCACATGAGGCACCATTCAAATGACAACTCCATTTAAGATTATGTGTAATGTGAAGTGTTTGGGGGAACTCTTGGTGGTACTCAACATCCA	120	GRMZM2G042171_T01	1	||||||||||||||:|||||	Sulphate anion transporter Sulphate transporter/antisigma-factor antagonist STAS Sulphate transporter Sulphate anion transporter, conserved site	protein sulfate transporter, putative, expressed	18	28	50	23
zma-MIR396a	miR396	chr2	1947493:1947513(-)	5p	zma-miR396d|zma-miR396c|sbi-miR396d|sbi-miR396e|osa-miR396d|far-miR396|osa-miR396e	TCCACAGGCTTTCTTGAACTG	21	AAAGGTGCGCGGGCATGCTTTCCACAGGCTTTCTTGAACTGTGAACTCGTGGGTGGTGGTGGTATGTCGGATGGAATGCTTGGCTCCTCCCAGCTAGCAATTCTCTTCCCCCATGCACCGGCCGTGAATTGAGCTGCGGAGCTTCCCCGCAGCCTCGCTCTCGGCCGGCTCTACCTGTTGATGGTTCAAGAAAGCCCATGGAAACCATGCAGCCTCCCCT	220	AY530952.1_FGT004|GRMZM2G018414_T01|GRMZM2G018414_T02|GRMZM2G033612_T01|GRMZM2G034876_T01|GRMZM2G034876_T02|GRMZM2G034876_T03|GRMZM2G041223_T01|GRMZM2G045977_T01|GRMZM2G048993_T01|GRMZM2G067743_T01|GRMZM2G067743_T02|GRMZM2G098594_T01|GRMZM2G098594_T02|GRMZM2G098594_T03|GRMZM2G098594_T04|GRMZM2G098594_T06|GRMZM2G105335_T01|GRMZM2G105335_T02|GRMZM2G119359_T01|GRMZM2G124566_T01|GRMZM2G124566_T02|GRM…	24	|||||||||||||||||||-|;|||||||||||||||||||-|;|||||||||||||||||||-|;|||||||||||||||||||-|;|||||||||||||||||||-|;|||||||||||||||||||-|;|||||||||||||||||||-|;|||||||||||||||||||-|;|||||||||||||||||||-|;|||||||||||||||||||-|;|||||||||||||||||||-|;|||||||||||||||||||-|;|||||||||||||||||||-|;|||||||||||||||||||-|;|||||||||||||||||||-|;|||||||||||||||||||-|;|||||||||||||||||||-|;|||||||||||||||||||-|;|||…	WRC Glutamine-Leucine-Glutamine, QLQ Antifreeze protein, type I| Glutamine-Leucine-Glutamine, QLQ WRC| Glutamine-Leucine-Glutamine, QLQ WRC| Glutamine-Leucine-Glutamine, QLQ| Orphan nuclear receptor, NOR1 type Orn/DAP/Arg decarboxylase 2 Glutamine-Leucine-Glutamine, QLQ WRC| Orphan nuclear receptor, NOR1 type Orn/DAP/Arg decarboxylase 2 Glutamine-Leucine-Glutamine, QLQ WRC| Orphan nuclear recepto…	protein growth regulating factor protein, putative, expressed| protein growth regulating factor protein, putative, expressed| protein growth regulating factor protein, putative, expressed| protein growth regulating factor protein, putative, expressed| protein growth-regulating factor, putative, expressed| protein growth-regulating factor, putative, expressed| protein growth-regulating factor, put…	3632	5092	3080	1782
zma-MIR396b	miR396	chr5	213547544:213547564(-)	5p	gma-miR396e|sbi-miR396a|osa-miR396b|vvi-miR396d|ath-miR396a|csi-miR396a|sof-miR396|ptc-miR396a|lja-miR396|ptc-miR396b|zma-miR396b|vvi-miR396c|mtr-miR396b|aly-miR396a|csi-miR396b|gma-miR396a|osa-miR396a|aqc-miR396a|zma-miR396a|sbi-miR396b|ghr-miR396b|ghr-miR396a	TTCCACAGCTTTCTTGAACTG	21	TAATGGCCCTCCCTGCCATCTTCCACAGCTTTCTTGAACTGCATCATGCATGCAGCAGGCTGTGCTGTGGACCTGATCGAGTTTCAATTGATCCAAGCAAGCAAGAGGGCAGTTCAATAAAGCTGTGGGAAATTGCAGAGAGAGAGAGACCAGTCGTTGATCGGTCGGAGATCTCCCCGAATCGATCTCGATCGGCCGGAATTTTGGGGGCCGGCCGGGAGGTGGATGATTACCAGGCGCCGCGCGCGTTGGATGATCTACCAACATATCACTAGGTAGGGATTGCTGCAACATGCATCA	300	AY530952.1_FGT004|GRMZM2G018414_T01|GRMZM2G018414_T02|GRMZM2G033612_T01|GRMZM2G034876_T01|GRMZM2G034876_T02|GRMZM2G034876_T03|GRMZM2G041223_T01|GRMZM2G045977_T01|GRMZM2G048993_T01|GRMZM2G067743_T01|GRMZM2G067743_T02|GRMZM2G098594_T01|GRMZM2G098594_T02|GRMZM2G098594_T03|GRMZM2G098594_T04|GRMZM2G098594_T06|GRMZM2G099862_T01|GRMZM2G099862_T02|GRMZM2G099862_T03|GRMZM2G099862_T04|GRMZM2G105335_T01|GRM…	30	|||||||-||||||||||||-|;|||||||-||||||||||||-|;|||||||-||||||||||||-|;|||||||-||||||||||||-|;|||||||-||||||||||||-|;|||||||-||||||||||||-|;|||||||-||||||||||||-|;|||||||-||||||||||||-|;|||||||-||||||||||||-|;|||||||-||||||||||||-|;|||||||-||||||||||||-|;|||||||-||||||||||||-|;|||||||-||||||||||||-|;|||||||-||||||||||||-|;|||||||-||||||||||||-|;|||||||-||||||||||||-|;|||||||-||||||||||||-|;|||||||-…	WRC Glutamine-Leucine-Glutamine, QLQ Antifreeze protein, type I| Glutamine-Leucine-Glutamine, QLQ WRC| Glutamine-Leucine-Glutamine, QLQ WRC| Glutamine-Leucine-Glutamine, QLQ| Orphan nuclear receptor, NOR1 type Orn/DAP/Arg decarboxylase 2 Glutamine-Leucine-Glutamine, QLQ WRC| Orphan nuclear receptor, NOR1 type Orn/DAP/Arg decarboxylase 2 Glutamine-Leucine-Glutamine, QLQ WRC| Orphan nuclear recepto…	protein growth regulating factor protein, putative, expressed| protein growth regulating factor protein, putative, expressed| protein growth regulating factor protein, putative, expressed| protein growth regulating factor protein, putative, expressed| protein growth-regulating factor, putative, expressed| protein growth-regulating factor, putative, expressed| protein growth-regulating factor, put…	402	438	389	248
zma-MIR396c	miR396	chr9	15254478:15254498(-)	5p	gma-miR396e|sbi-miR396a|osa-miR396b|vvi-miR396d|ath-miR396a|csi-miR396a|sof-miR396|ptc-miR396a|lja-miR396|ptc-miR396b|zma-miR396b|vvi-miR396c|mtr-miR396b|aly-miR396a|csi-miR396b|gma-miR396a|osa-miR396a|aqc-miR396a|zma-miR396a|sbi-miR396b|ghr-miR396b|ghr-miR396a	TTCCACAGCTTTCTTGAACTG	21	AGATGGCCTTCTTTGTGATCTTCCACAGCTTTCTTGAACTGCATCTCTCAGAGGAGCGGCAGCTTCAACTCCTCCACCCGCATCAGCAGGTGCATGCAGTTCAATAAAGCTGTGGGAAAC	120	AY530952.1_FGT004|GRMZM2G018414_T01|GRMZM2G018414_T02|GRMZM2G033612_T01|GRMZM2G034876_T01|GRMZM2G034876_T02|GRMZM2G034876_T03|GRMZM2G041223_T01|GRMZM2G045977_T01|GRMZM2G048993_T01|GRMZM2G067743_T01|GRMZM2G067743_T02|GRMZM2G098594_T01|GRMZM2G098594_T02|GRMZM2G098594_T03|GRMZM2G098594_T04|GRMZM2G098594_T06|GRMZM2G099862_T01|GRMZM2G099862_T02|GRMZM2G099862_T03|GRMZM2G099862_T04|GRMZM2G105335_T01|GRM…	30	|||||||-||||||||||||-|;|||||||-||||||||||||-|;|||||||-||||||||||||-|;|||||||-||||||||||||-|;|||||||-||||||||||||-|;|||||||-||||||||||||-|;|||||||-||||||||||||-|;|||||||-||||||||||||-|;|||||||-||||||||||||-|;|||||||-||||||||||||-|;|||||||-||||||||||||-|;|||||||-||||||||||||-|;|||||||-||||||||||||-|;|||||||-||||||||||||-|;|||||||-||||||||||||-|;|||||||-||||||||||||-|;|||||||-||||||||||||-|;|||||||-…	WRC Glutamine-Leucine-Glutamine, QLQ Antifreeze protein, type I| Glutamine-Leucine-Glutamine, QLQ WRC| Glutamine-Leucine-Glutamine, QLQ WRC| Glutamine-Leucine-Glutamine, QLQ| Orphan nuclear receptor, NOR1 type Orn/DAP/Arg decarboxylase 2 Glutamine-Leucine-Glutamine, QLQ WRC| Orphan nuclear receptor, NOR1 type Orn/DAP/Arg decarboxylase 2 Glutamine-Leucine-Glutamine, QLQ WRC| Orphan nuclear recepto…	protein growth regulating factor protein, putative, expressed| protein growth regulating factor protein, putative, expressed| protein growth regulating factor protein, putative, expressed| protein growth regulating factor protein, putative, expressed| protein growth-regulating factor, putative, expressed| protein growth-regulating factor, putative, expressed| protein growth-regulating factor, put…	402	438	389	248
zma-MIR396d	miR396	chr10	147441849:147441869(+)	5p	zma-miR396d|zma-miR396c|sbi-miR396d|sbi-miR396e|osa-miR396d|far-miR396|osa-miR396e	TCCACAGGCTTTCTTGAACTG	21	AAGGTGCGCGGGCATGCTTTCCACAGGCTTTCTTGAACTGTGAACTCGTGGGCGTGGTGGTGGTGGTGCTGGTGCTGGGTGTGTGGGACGGAATGATTGGCTCCTCCCAGTCCCAGTCCCAGTCCCACCCACCAATTCTCTTCCCCCCGACCGGCCGTGAATTGAATTGAATCGAATCGCATCGCTGAGCTTCCCCCCGGCTCGCTCACGCGACCTGTTGATGGTTCAAGAAAGCCCATGGAAACCATGCAGCCTCCCTC	260	AY530952.1_FGT004|GRMZM2G018414_T01|GRMZM2G018414_T02|GRMZM2G033612_T01|GRMZM2G034876_T01|GRMZM2G034876_T02|GRMZM2G034876_T03|GRMZM2G041223_T01|GRMZM2G045977_T01|GRMZM2G048993_T01|GRMZM2G067743_T01|GRMZM2G067743_T02|GRMZM2G098594_T01|GRMZM2G098594_T02|GRMZM2G098594_T03|GRMZM2G098594_T04|GRMZM2G098594_T06|GRMZM2G105335_T01|GRMZM2G105335_T02|GRMZM2G119359_T01|GRMZM2G124566_T01|GRMZM2G124566_T02|GRM…	24	|||||||||||||||||||-|;|||||||||||||||||||-|;|||||||||||||||||||-|;|||||||||||||||||||-|;|||||||||||||||||||-|;|||||||||||||||||||-|;|||||||||||||||||||-|;|||||||||||||||||||-|;|||||||||||||||||||-|;|||||||||||||||||||-|;|||||||||||||||||||-|;|||||||||||||||||||-|;|||||||||||||||||||-|;|||||||||||||||||||-|;|||||||||||||||||||-|;|||||||||||||||||||-|;|||||||||||||||||||-|;|||||||||||||||||||-|;|||…	WRC Glutamine-Leucine-Glutamine, QLQ Antifreeze protein, type I| Glutamine-Leucine-Glutamine, QLQ WRC| Glutamine-Leucine-Glutamine, QLQ WRC| Glutamine-Leucine-Glutamine, QLQ| Orphan nuclear receptor, NOR1 type Orn/DAP/Arg decarboxylase 2 Glutamine-Leucine-Glutamine, QLQ WRC| Orphan nuclear receptor, NOR1 type Orn/DAP/Arg decarboxylase 2 Glutamine-Leucine-Glutamine, QLQ WRC| Orphan nuclear recepto…	protein growth regulating factor protein, putative, expressed| protein growth regulating factor protein, putative, expressed| protein growth regulating factor protein, putative, expressed| protein growth regulating factor protein, putative, expressed| protein growth-regulating factor, putative, expressed| protein growth-regulating factor, putative, expressed| protein growth-regulating factor, put…	3632	5092	3080	1782
zma-MIR396*	miR396*	chr5	213536960:213536977(+)	5p	vvi-miR396b|sbi-miR396a|sbi-miR396c|aqc-miR396b|zma-miR396e|pab-miR396a|ath-miR396b|rco-miR396|lja-miR396|ptc-miR396b|vvi-miR396d|vvi-miR396c|csi-miR396a|ptc-miR396d|bna-miR396a|zma-miR396g*|osa-miR396a|zma-miR396b|osa-miR396b|pta-miR396|osa-miR396c|zma-miR396a|zma-miR396f|ghr-miR396b|gma-miR396c|ccl-miR396|aly-miR396b|sof-miR396|ghr-miR396a|mtr-miR396b|ath-miR396a|aqc-miR396a|gma-miR396a|vvi-miR…	TTCCACAGCTTTCTTGAA	18	TCAAGTCCATGCCATGCCTTTCCACAGCTTTCTTGAACTTCTTCTTCTTCTTCTCTCTTGGAACGGCAGCTTTCTTCGAATCTGTCTCTCTCTCTCTCATCTCCGAAGACGAAGGTCAAGAAAGCTGTGGGAAGAAATGA	140	GRMZM2G010637_T01|GRMZM2G010637_T02	2	||||||||||||||:||-;||||||||||||||:||-	Tudor Armadillo-type fold| Tudor Armadillo-type fold	protein expressed protein| protein expressed protein	20	27	24	16
zma-MIR398	miR398	chr7	40743846:40743863(+)	3p	zma-miR398a|ptc-miR398b|mtr-miR398b|ptc-miR398c|zma-miR398b|osa-miR398b|sbi-miR398|mtr-miR398c|vvi-miR398b|tae-miR398|vvi-miR398c|aqc-miR398b|rco-miR398b	TGTGTTCTCAGGTCGCCC	18	GCGGACTGGGAACACATGGGAATGAGATGAGATCATTGCTCGGTCGTGCTGGCCTGGGCCGTCGGCGCGCGTTGATCTTGCATGTGTTCTCAGGTCGCCCCCGGAGGGCCTTCCTTGCTG	120	GRMZM2G302701_T01	1	:||||:||||||||||||	protein expressed protein		10	7	23	51
zma-MIR399a	miR399	chr2	16262189:16262209(-)	3p	zma-miR399j|csi-miR399d|zma-miR399i|mtr-miR399l|ath-miR399b|mtr-miR399p|ath-miR399c|aly-miR399b|sbi-miR399d|pvu-miR399a|osa-miR399d|aly-miR399c|vvi-miR399c|vvi-miR399b|sbi-miR399i|rco-miR399a|zma-miR399e	TGCCAAAGGAGAGTTGCCCTG	21	CTAAGCTGTCCAGTTTCAGGGCTTCTCTTTCTTGGCAGGGAAGCATGAGATGCCATAGCTCTCTGCTCTCTTCAACCCTCTGCCAAAGGAGAGTTGCCCTGTAACAGGACTCAGCTTATG	120	GRMZM2G070591_T01|GRMZM2G165734_T01	2	|||||||||||||:|||||||;|||||||||||||:|||||||	protein retrotransposon protein, putative, LINE subclass| protein anthocyanidin 3-O-glucosyltransferase, putative, expressed		42	39	20	9
zma-MIR399b	miR399	chr4	234244933:234244953(-)	3p	osa-miR399a|sbi-miR399j|osa-miR399b|ptc-miR399g|sbi-miR399a|zma-miR399h|sbi-miR399c|vvi-miR399a|vvi-miR399h|osa-miR399c|zma-miR399c|ptc-miR399f|zma-miR399a|csi-miR399e|csi-miR399c|sbi-miR399h	TGCCAAAGGAGAATTGCCCTG	21	GAAGAGGGTGAGAATCACAGTGCGGTTCTCCTCTGGCACGAAGGCTGGCCAGAGCAGCTTATATTGCCACCACCCTTCCTTGCCAAAGGAGAATTGCCCTGCCATTCACAACCCTGCAAT	120	AC209981.3_FGT006	1	|||||||||||||||||||||	protein NAK-like ser/thr protein kinase, putative, expressed		12	12	16	2
zma-MIR399c	miR399	chr5	146157638:146157658(+)	3p	zma-miR399j|csi-miR399d|zma-miR399i|mtr-miR399l|ath-miR399b|mtr-miR399p|ath-miR399c|aly-miR399b|sbi-miR399d|pvu-miR399a|osa-miR399d|aly-miR399c|vvi-miR399c|vvi-miR399b|sbi-miR399i|rco-miR399a|zma-miR399e	TGCCAAAGGAGAGTTGCCCTG	21	TGAGAATCACAGTGCGGCTCTCCTCTGGCATGAGGGCGCGACTGAGAGGCACGAACAGTTTCTGGCCTTCTCCTGCCAATGCCAAAGGAGAGTTGCCCTGCCATTCGTTAGCCCTGCAAA	120	GRMZM2G070591_T01|GRMZM2G165734_T01	2	|||||||||||||:|||||||;|||||||||||||:|||||||	protein retrotransposon protein, putative, LINE subclass| protein anthocyanidin 3-O-glucosyltransferase, putative, expressed		42	39	20	9
zma-MIR399d	miR399	chr9	24326190:24326210(-)	3p	zma-miR399j|csi-miR399d|zma-miR399i|mtr-miR399l|ath-miR399b|mtr-miR399p|ath-miR399c|aly-miR399b|sbi-miR399d|pvu-miR399a|osa-miR399d|aly-miR399c|vvi-miR399c|vvi-miR399b|sbi-miR399i|rco-miR399a|zma-miR399e	TGCCAAAGGAGAGTTGCCCTG	21	CAGTTGTAGGCAGCTCTCCTCTGGCAGGCAGGCGCGCGGTCATCGTCGCCATCGACGACGGTTGCTTGGCTCTGCTATGCTGTGTTCGTTCGTCCATGGTGTGCTAGCTAGCCGTGCATGCATTGCAGTGTAACATGCGTGCATGCACGCGCGTACGTCCTGCCAAAGGAGAGTTGCCCTGCGACTGTCTTCAGCTCGAA	200	GRMZM2G070591_T01|GRMZM2G165734_T01	2	|||||||||||||:|||||||;|||||||||||||:|||||||	protein retrotransposon protein, putative, LINE subclass| protein anthocyanidin 3-O-glucosyltransferase, putative, expressed		42	39	20	9
zma-MIR528a	miR528	chr1	6388517:6388537(+)	5p	zma-miR528b|sbi-miR528|osa-miR528|zma-miR528a	TGGAAGGGGCATGCAGAGGAG	21	TGGCTAGTAGCAGCAGCGGTGGAAGGGGCATGCAGAGGAGGAGCACGAGCGAGGTGTGGCTGGAAGAAGCAGCCGGGGCCTGTGTGCTATATACCCCTCGCAAGCTCTCCTCACTCCTCTCCTGTGCCTGCCTCTTCCAT	140	GRMZM2G107562_T01	1	:||||||||||-|||||||||	Antifreeze protein, type I Cupredoxin Plastocyanin-like Blue (type 1) copper domain	protein plastocyanin-like domain containing protein, putative, expressed	13381	3265	16847	69688
zma-MIR528b	miR528	chr9	149158209:149158229(-)	5p	zma-miR528b|sbi-miR528|osa-miR528|zma-miR528a	TGGAAGGGGCATGCAGAGGAG	21	CCTGGCTGTAGCAGCAGCGGTGGAAGGGGCATGCAGAGGAGCACGAACGAGGTGTGGTTGGCCCCTCGTTAGCTCTCCTGTGCCTGCCTCTTCCATTCCT	100	GRMZM2G107562_T01	1	:||||||||||-|||||||||	Antifreeze protein, type I Cupredoxin Plastocyanin-like Blue (type 1) copper domain	protein plastocyanin-like domain containing protein, putative, expressed	13381	3265	16847	69688
zma-MIR529	miR529	chr5	159918371:159918391(+)	5p	zma-miR529	AGAAGAGAGAGAGTACAGCCT	21	TTTCATCAAGGCTAAAGGGAGAAGAGAGAGAGTACAGCCTTGTTGCCATGTACACACTCAGATATCAACAGTCTCTTATATTTGCTGTTACTACCTGTTATTAGTGTCCAGTGATGATGAAGGCTGTACCCTCTCTCTTC	140	AC233751.1_FGT002|GRMZM2G101511_T01|GRMZM2G101511_T02|GRMZM2G414805_T01|GRMZM2G414805_T02|GRMZM2G414805_T03|GRMZM2G414805_T04|GRMZM2G414805_T05|GRMZM2G414805_T07	9	|||||||||||||:||||-|:;|||||||||||||:||||-|:;|||||||||||||:||||-|:;|||||||||||||:||-|||:;|||||||||||||:||-|||:;|||||||||||||:||-|||:;|||||||||||||:||-|||:;|||||||||||||:||-|||:;|||||||||||||:||-|||:	Transcription factor, SBP-box| Transcription factor, SBP-box| Transcription factor, SBP-box| protein OsSPL12 - SBP-box gene family member, expressed| Transcription factor, SBP-box| Transcription factor, SBP-box| Transcription factor, SBP-box| Transcription factor, SBP-box| protein OsSPL12 - SBP-box gene family member, expressed	protein OsSPL16 - SBP-box gene family member, expressed| protein OsSPL16 - SBP-box gene family member, expressed| protein OsSPL16 - SBP-box gene family member, expressed|| protein OsSPL12 - SBP-box gene family member, expressed| protein OsSPL12 - SBP-box gene family member, expressed| protein OsSPL12 - SBP-box gene family member, expressed| protein OsSPL12 - SBP-box gene family member, expressed	281	184	5	7
zma-MIR827	miR827	chr5	166748962:166748982(-)	3p	zma-miR827|osa-miR827b|osa-miR827a	TTAGATGACCATCAGCAAACA	21	GCTAATGCAGCTCCGAACCTGTTTTGTTGGTGGTCATTTAACCATGCATGCTTCGATCGATGGATTGGTGCATGCATGGATTATTGCATAGTGTGATGCATGTGGCGCATCAGTGCATGGTTAGATGACCATCAGCAAACATGTTCTTGAGGCATGCAAG	160	GRMZM2G166976_T01	1	:|||||||||||||:||||--	Major facilitator superfamily, general substrate transporter SPX, N-terminal Major facilitator superfamily MFS-1	protein uncharacterized membrane protein, putative, expressed	3898	5224	8686	1937
zma-MIR1432	miR1432	chr7	154759884:154759904(-)	5p	osa-miR1432|zma-miR1432|sbi-miR1432|osa-miR1318	TCAGGAGAGATGACACCGACG	21	TGTGGGTGTGCGTCCTACGCTCAGGAGAGATGACACCGACGCCAGACGGACCGGTCCATCCGCGCCGTGTCTGTCCGTCTGAAGTGGGTGTCATCTCGCCTGAAGCATAGGGCGGGCTCT	120	GRMZM2G423139_T01	1	||||-|||||||||||||||:	Parvalbumin EF-HAND 1 Calcium-binding EF-hand EF hand	protein EF hand family protein, putative, expressed	25	8	12	16
zma-miRn10a		chr10	145177550:145177571(-)	5p	zma-miR8 (Gu et al. 2013)	TACGTGGGCTTTCTGTACGGCA	22	GCTCATCGCTATAGGGGCCGTACGTGGGCTTTCTGTACGGCATCGAGTTCGCCGTAGAGAAAGCTCGCGATAAGGTTCACGCGATATCGGGTGACCAGAA	100	AC194630.3_FGT002	1				4091	4604	5246	3687
zma-miRn10b		chr10	145178847:145178868(+)	5p	zma-miR8 (Gu et al. 2013)	TACGTGGGCTTTCTGTACGGCA	22	CTCATCGCTATAGGGGCCGTACGTGGGCTTTCTGTACGGCATCGAGTTCGCCGTAGAGAAAGCTCGCGATAAGGTTCACGCGATGTCGGGTGACCAGAAG	100	AC194630.3_FGT002	1				4091	4604	5246	3687
zma-miRn31		chr1	149614074:149614094(+)	5p	zma-miRt10 (Jin et al. 2015)	TTTTCTGGCGCATCGAATTTG	21	TTAGAAGGCACTTTGACTTTTTTCTGGCGCATCGAATTTGCTATGTATCTAAATATACGTTATGTATATATACATAGTAAATTCAATGTACCAGAAAATT	100	GRMZM2G121066_T01|GRMZM2G439276_T01|GRMZM2G494113_T01|GRMZM2G494115_T01|GRMZM2G494117_T01|GRMZM2G522613_T01|GRMZM2G522623_T01|GRMZM2G526917_T01|GRMZM2G549771_T01|GRMZM2G589689_T01|GRMZM2G589693_T01|GRMZM2G589697_T01|GRMZM2G589699_T01|GRMZM2G702721_T01	14	:|||||:|||||||-||:-||;:|||||||-||||||||||-:;||||-||||||||-||||||-;||||-||||||||-||||||-;||||-||||||||-||||||-;||||-||||||||-||||||-;||||-||||||||-||||||-;||||-||||||||-||||||-;||||-||||||||-||||||-;||||-||||||||-||||||-;||||-||||||||-||||||-;||||-||||||||-||||||-;||||-||||||||-||||||-;||||-||||||||-||||||-	Mannose-6-phosphate isomerase Phosphomannose isomerase, type I, conserved site Mannose-6-phosphate isomerase, type I Cupin, RmlC-type| Pentatricopeptide repeat||||||||||||	protein mannose-6-phosphate isomerase, putative, expressed| protein pentatricopeptide, putative, expressed	4	2	10	5
zma-miRn36a		chr1	173549563:173549583(-)	5p	zma-miRds24 (Li et al. 2013)	TTGGTGACCAGGGAAATGGAG	21	ACCAAACACACCCTACTGGTTTGGTGACCAGGGAAATGGAGGGGATCCATGGGCCTTGCTATTCACCCCATGGATCACCTCCATTTCTCTGGTCACCAAA	100	GRMZM2G146945_T01	1	|||||||||||:|||-||||:	protein histone-like transcription factor and archaeal histone, putative, expressed		0	2	5	17
zma-miRn36b		chr1	173549802:173549822(+)	5p	zma-miRds24 (Li et al. 2013)	TTGGTGACCAGGGAAATGGAG	21	GATTCTATGTGGGGCTGATTTGGTGACCAGGGAAATGGAGGGGATCCATGGGGAGGAATCCCCCTTGCTATTCACCCCATGGACCCCCTCCGTTTCCCTGGTCACCAAACCCGGTAGGCT	120	GRMZM2G146945_T01	1	|||||||||||:|||-||||:	protein histone-like transcription factor and archaeal histone, putative, expressed		0	2	5	17
zma-miRn36c		chr3	66502655:66502678(-)	5p	zma-miRds24 (Li et al. 2013)	GATTTGGTGACCAGAGAATTGGAG	24	CCTAGACCACCTTAATGGTTGATTTGGTGACCAGAGAATTGGAGAAGATTTATGGAGAGGAATCCTCTTCAATTTCCTGGTCACTAAACCAACCCTAAGA	100	GRMZM2G146945_T01	1	|||||||||||||||||||||||:	protein histone-like transcription factor and archaeal histone, putative, expressed		4	2	3	1
zma-miRn36d		chr6	13575455:13575478(-)	5p	zma-miRds24 (Li et al. 2013)	GATTTGGTGACCAGAGAATTGGAG	24	AGTTCGTTCACTGTACGGCTGATTTGGTGACCAGAGAATTGGAGAGGATCCATGTGGGTGAATAGGAAGAGGTTTTCTCCCCCATGGATCTTCTCCAATTTCCTAGTCACCAAACCAGCC	120	GRMZM2G146945_T01	1	|||||||||||||||||||||||:	protein histone-like transcription factor and archaeal histone, putative, expressed		4	2	3	1
zma-miRn37		chr1	175756592:175756612(-)	3p	zma-miRn27 (Wang et al. 2011)	TTTGGGGTGGATACGTGGTCA	21	TTTGGATGCCCATGTATCCACCTCAATCCATGTGTGGAATGCAGTTTAAATTCCACATCAACCCACCCTGACACACATGGTTTGGGGTGGATACGTGGTCATCCAAACAAGGCCTTGGTT	120						4	8	11	9
zma-miRn44		chr1	231701271:231701291(+)	5p	zma-miRds50 (Li et al. 2013)	TTAGATTATAGTAGAAGAGTA	21	TACTTCTAAATTATATAAGTTAGATTATAGTAGAAGAGTAGGAAGATAAAATATCACTTTGGTACAACAAATAAGCTAGCAGCTTATTTGTGATACCAAAATGATATTTTAACATATTACTCTTCTATTATAATCCAACT	140	GRMZM2G392125_T01|GRMZM2G392125_T02	2	|||:|||||||||--||||||;|||:|||||||||--||||||	Beta-glucanase Cytochrome f Xyloglucan endotransglucosylase/hydrolase Glycoside hydrolase, family 16, active site Concanavalin A-like lectin/glucanase Glycoside hydrolase, family 16 Xyloglucan endo-transglycosylase, C-terminal| Concanavalin A-like lectin/glucanase Glycoside hydrolase, family 16	protein glycosyl hydrolases family 16, putative, expressed| protein glycosyl hydrolases family 16, putative, expressed	0	0	0	24
zma-miRn48a		chr1	240283469:240283489(-)	3p	zma-miRn31 (Wang et al. 2011)	TTGGATTTTGATTGGATGCAC	21	TCAATCATGCTGGTGGAATCAAGTGATCCGGTGCATCCAATCAAAATCTAACAATTACTGCTATTTTAGGTGGAAGAGGTTAAATGTAAAATAGACATTAAGTTTCTGGTGCAGTCACCGTTGGATTTTGATTGGATGCACACTGCACCAAATCGCTTGA	160	GRMZM2G051090_T01|GRMZM2G174667_T01	2	|||||||||||||||||||||;|||||||||||||||||||||	Cyclin-like F-box| Peptidase C48, SUMO/Sentrin/Ubl1	protein OsFBX252 - F-box domain containing protein, expressed| protein ulp1 protease family protein, putative, expressed	276	418	837	777
zma-miRn48b		chr4	155624614:155624634(-)	3p	zma-miRn31 (Wang et al. 2011)	TTGGATTTTGATTGGATGCAC	21	CAATCAAGCTATATGGTGCATCTAATTAAAATCCAACAGTGACTGCTATTTTAGCTGGAAGGGTTAAATGTAAAATAACTACAGAACTACTGGTTTTCAGGTGAAAACTGAAAAGGGTTAAATACAAATAGCAGTCACCATTGGATTTTGATTGGATGCACCAGATTGCTTGATTGCACG	180	GRMZM2G051090_T01|GRMZM2G174667_T01	2	|||||||||||||||||||||;|||||||||||||||||||||	Cyclin-like F-box| Peptidase C48, SUMO/Sentrin/Ubl1	protein OsFBX252 - F-box domain containing protein, expressed| protein ulp1 protease family protein, putative, expressed	276	418	837	777
zma-miRn48c		chr4	80975480:80975500(-)	3p	zma-miRn31 (Wang et al. 2011)	TTGGATTTTGATTGGATGCAC	21	CAAGTGGTCTGGTGCATTCAATCAAAATCCAACGATGGTTGTTATTTTACGTGGAATGGGTTAAATGTAAAATAACTAGGTTTTAGGTGGAAGGGGTTAAATATAAAATAGAAGTCACTGTTGGATTTTGATTGGATGCACTCGATAACTTGATTGCATA	160	GRMZM2G051090_T01|GRMZM2G174667_T01	2	|||||||||||||||||||||;|||||||||||||||||||||	Cyclin-like F-box| Peptidase C48, SUMO/Sentrin/Ubl1	protein OsFBX252 - F-box domain containing protein, expressed| protein ulp1 protease family protein, putative, expressed	276	418	837	777
zma-miRn48f		chr9	14725493:14725513(+)	3p	zma-miRn31 (Wang et al. 2011)	TTGGATTTTGATTGGATGCAC	21	GATGTGGTGCATCTAATCAAAATTCAACGGTGGCACATATTTTAGGTAGAAGGGGTTAAATATAAAATAGCAGTTACCATTGGATTTTGATTGGATGCACCAGATTCATTGATTACACTG	120	GRMZM2G051090_T01|GRMZM2G174667_T01	2	|||||||||||||||||||||;|||||||||||||||||||||	Cyclin-like F-box| Peptidase C48, SUMO/Sentrin/Ubl1	protein OsFBX252 - F-box domain containing protein, expressed| protein ulp1 protease family protein, putative, expressed	276	418	837	777
zma-miRn61		chr1	39124194:39124214(-)	3p	zma-miRn24 (Wang et al. 2011)	TCACAATCGATTGGACTAAAA	21	CATTTTAGTCCAATCGGCTGTGAACATGACCTGGATGTGGCTTTGCCATCGTGTCGTCCACGTGGCATGGCCTTGCCACATGGCCACCTGCCCACCTGCTCTAACGATGCCGTATCACGTGGACGTGGTGCCAAGGCCATGTCAGCTAACCAAGTCCTGTTCACAATCGATTGGACTAAAATGACACTGGAATAATGTTT	200	GRMZM2G493429_T01|GRMZM2G517425_T01|GRMZM2G533538_T01|GRMZM2G546173_T01|GRMZM2G553125_T01|GRMZM2G557786_T01	6	||||||-||||||-||||||-;||||||-||||||-||||||-;||||||-||||||-||||||-;||||||-||||||-||||||-;||||||-||||||-||||||-;||||||-||||||-||||||-			0	4	14	4
zma-miRn62		chr1	3997352:3997372(-)	5p	zma-miRgs65 (Li et al. 2013)	AGCAAGAGGATTGGAGGGGCT	21	TCATTTAGGGCATGTTTGGGAGCAAGAGGATTGGAGGGGCTAAAATCACCTTGCTATTCAAATAGCAAGGTGATTTTAGCCCCTCCAATCCCTTTGCTCC	100	GRMZM2G460635_T01|GRMZM2G460635_T06|GRMZM2G460635_T07	3	||||||-||||||:|||||||;||||||-||||||:|||||||;||||||-||||||:|||||||	Protein of unknown function DUF565| Protein of unknown function DUF565| Protein of unknown function DUF565	protein DUF565 domain containing protein, putative, expressed| protein DUF565 domain containing protein, putative, expressed| protein DUF565 domain containing protein, putative, expressed	38	31	30	27
zma-miRn79		chr2	165140998:165141018(-)	3p	zma-miRn45 (Wang et al. 2011)	TGCCTTGGTCGCACGGTTGCA	21	AACCATTCCTATTGGTGCAACCGTGCAACTAAGACACAAGGATTGAGGTGAGATGACATTTTTAAAAATATTTAGGGGGATGTGGGAGTGTTGTTTTGAAAGAGAATATTTTTAGGAAGGCCCTCCCATTTTTATCTTTGTGCCTTGGTCGCACGGTTGCACCAATAGGTACGGTTGCAC	180	GRMZM2G018226_T01|GRMZM2G018226_T02|GRMZM2G050087_T01|GRMZM2G050184_T01|GRMZM2G095097_T01|GRMZM2G107906_T02|GRMZM2G144342_T02|GRMZM2G178194_T02|GRMZM2G179295_T01|GRMZM2G325786_T01|GRMZM2G329647_T01|GRMZM2G334964_T01|GRMZM2G388129_T01|GRMZM2G441544_T02	14	-||||||||||||-|-|||-|;-||||||||||||-|-|||-|;-||||||||||||-|-|||-|;-||||||||||||-|-|||-|;-||||||||||||-|-|||-|;-||||||||||||-|-|||-|;-||||||||||||-|-|||-|;-||||||||||||-|-|||-|;-||||||||||||-|-|||-|;-||||||||||||-|-|||-|;-||||||||||||-|-|||-|;-||||||||||||	protein transposon protein, putative, CACTA, En/Spm sub-class, expressed| protein transposon protein, putative, CACTA, En/Spm sub-class, expressed| protein transposon protein, putative, CACTA, En/Spm sub-class, expressed| protein transposon protein, putative, CACTA, En/Spm sub-class, expressed| protein transposon protein, putative, CACTA, En/Spm sub-class, expressed| protein transposon protein, p…	||||||| protein transposon protein, putative, CACTA, En/Spm sub-class, expressed|| protein ubiquitin carboxyl-terminal hydrolase 14, putative, expressed	4	9	36	14
zma-miRn96		chr2	86099712:86099732(+)	5p	zma-miRn35 (Wang et al. 2011)	ATGCAGAACAATTTACAGACG	21	ATAGAACAATAGCATTCTTATGCAGAACAATTTACAGACGGAAATGATTTGTACTATTTCTCAGGTGCAAACCAACCATTTCTCAGGTGCAAACCATTTCGATCTGTAAGTTGTTGTGCA	120	GRMZM2G553187_T01	1	|||||||-||||||||||||-|	protein carotenoid synthesis regulator CarF, putative, expressed		15	98	344	367
zma-miRn102		chr3	137540587:137540607(+)	3p	zma-miRn50 (Wang et al. 2011)	TTCAAAGTTCATGGACCTAAT	21	ATGCCACTTAGGTCTACGAACTTTGAAAATGTTTTTCTAGGCCCTTGAACTTGTTAAGTGATGTACATACATCCCTAAACTTGTATCACATGTCCATTTTGGACCATACCGACCACTATGATGTGCCACTTTACAAGTTCAAAGGCCTAGAAATATATTTTCAAAGTTCATGGACCTAATTGACATCCCTTGACAAGTTC	200	GRMZM2G384592_T01	1	||||||||:-|||:			2	5	16	7
zma-miRn184a		chr6	150182432:150182452(+)	3p	zma-miRn70 (Wang et al. 2011)	AAGTTACAGATGTATGGAGCA	21	TTGCTCCATACAACTGTAACTTTGGACTAAACTCTCCTTTGATTGTGTGCTGCCTCACAACCATCCTAAAGTCATCCATACTTGGATAAGTGCTTCTAACTGTCATTGGAGCAAACTGAGAAATGGCCTTGAGAGAATGTGCAGGTGCATTTTAGTCCAAAGTTACAGATGTATGGAGCAATTTTACAAAAAGATACCTA	200	GRMZM2G006240_T01|GRMZM2G172398_T01|GRMZM2G312657_T01	3	||:|||||:||:|||::||||;||:|||||:||:|||::||||;|||||-||:|||||||-||||	HAT dimerisation| HAT dimerisation| protein plus-3 domain containing protein, expressed	protein transposon protein, putative, unclassified| protein transposon protein, putative, unclassified	1	5	6	14
zma-miRn184b		chr8	4576465:4576485(-)	3p	zma-miRn70 (Wang et al. 2011)	AAGTTACAGATGTATGGAGCA	21	ATTGCTCCATACAACTGTAACTTTGGACTAAACTCTCCTTTGATTGTGTGCTGCCTCACAACCATCTTAAAGTCATCCATACTTGGATAAGTGCTTCTAACTGTCATTGGAGCAAACTGAGAAATGGCCTTGAGAGAATGTGCAGGTGCAGTTTAGTCCAAAGTTACAGATGTATGGAGCAATTTTGCAAAAAGATACCT	200	GRMZM2G006240_T01|GRMZM2G172398_T01|GRMZM2G312657_T01	3	||:|||||:||:|||::||||;||:|||||:||:|||::||||;|||||-||:|||||||-||||	HAT dimerisation| HAT dimerisation| protein plus-3 domain containing protein, expressed	protein transposon protein, putative, unclassified| protein transposon protein, putative, unclassified	1	5	6	14
zma-miRn190		chr6	36983710:36983730(-)	5p	zma-miRn65 (Wang et al. 2011)	AATACACATGGGTTGAGGAGG	21	GATACTCTAGTATTGACCCCAATACACATGGGTTGAGGAGGATTGGGTGTAAATTAAACTAATTTACATCTCAATCCACCTCAACTCATGTGTATTGGGG	100	GRMZM2G057283_T01|GRMZM2G082330_T02	2	|||||||||||:||||:|-||;|||||||||||:||||||-|:	Tetracycline resistance protein, TetA AWPM-19-like| protein signal peptide peptidase-like 2B, putative, expressed	protein AWPM-19-like membrane family protein, putative, expressed	3	8	9	11
zma-miRn249		chr9	33858908:33858928(-)	3p	zma-miR37 (Kang et al. 2012)	TGAAAAGCTAGAACGATTTAC	21	ATTGTAATTCCAAATTGTAAGTCGTTCTAGCTTTTCTAAATACATAGATTTTGCTACATGCCTAGTAAAGCTATGTATCTTGAAAAGCTAGAACGATTTACAATTTGGAACGGAGGGAGC	120	GRMZM2G036295_T01	1	||||||||||||||:-|||-|-			20	39	101	54
zma-miRn260		chr9	90508356:90508376(-)	3p	zma-miR12 (Kang et al. 2012)	ATATATGTGGGTTGGGATTAA	21	CATTCCAATCCACATGTATTGAGGTGTAAATTAGTTTAATTTACACCCCAATTCACCTCAATATATGTGGGTTGGGATTAATACTAGAGTACACAAACAA	100	GRMZM2G110100_T01	1	||||||:||||||:|:|:|||	protein expressed protein		2	3	5	2
zma-miRn261		chr8	101968500:101968520(-)	3p	zma-miR15(Kang et al. 2012)	ATGGTGCATTGACTTGGTCAA	21	GTCCAAGTCAATGCATCATTGCCCCTAGTTTTGCCATCAAAGAAGGCGAAGGCAGGGGCAATGGTGCATTGACTTGGTCAAATCAGGGGGGCAATGATGC	100	AC211572.4_FGT001|AC215605.2_FGT007	2	-||:||||:|||||||:||||;-||:||||:|||||||:||||	Zinc finger, CCHC-type| Zinc finger, CCHC-type	protein expressed protein| protein retrotransposon protein, putative, unclassified	0	11	35	10
zma-miRn262		chr10	35907566:35907586(-)	5p	zma-miR41(Kang et al. 2012)	TTAGATGGGATACATGAGAGG	21	CTGATTTGTTAACAATAGAATTAGATGGGATACATGAGAGGAAATCCATTACTATTTAAAATTAAATAACAAGGGATTTTCTCTCATGGATCTCATCCAA	100	GRMZM2G539262_T01	1	:|||||||||||||:||---|	protein LSM domain containing protein		3	8	19	20
zma-miRn263		chr6	155761286:155761306(-)	5p	zma-miR42(Kang et al. 2012)	TTAGTAGTTTTAGTTCTTTGC	21	TGGAACTTCTTTGTTAGCGTTTAGTAGTTTTAGTTCTTTGCTTTAGAAGCAAAATAAAGAACTAAAACTACTAAACCCTAATCGAAAAGTGCAAGCAGTA	100	GRMZM2G444763_T01|GRMZM2G449941_T01	2	||||||:|||||||-||||||;||||||:|||||||-||||||	N-6 adenine-specific DNA methylase, conserved site		6	10	21	20
