# Supplementary material for: Genome-Wide Identification and Characterization of microRNAs in Developing Grains of Zea mays L
Source: PLoS One. 2016 Apr 15;11(4):e0153168. doi: 10.1371/journal.pone.0153168 (PMC4833412; doi:10.1371/journal.pone.0153168)
Supplement: S3 Table — (XLS) [file pone.0153168.s006.xls]

## Sheet: Sheet1
														Normalized Expression Level (Reads)
Name	NCBI accession number	Chromosome	Location	Arm	Mature miRNA	Length	Precursor	Precursor length	Target ID	number of target	miRNA-target alignment	Target Annotation based on interpro	Target annotation based on the best hit in rice	5d	7d	12d	18d
zma-miRn259	KM221525	chr9	98811717:98811740(-)	5p	TTAAGAAAACCGGCACTAGAAATC	CTATTCCTAGCGGCGGTTTCTTAAGAAAACCGGCACTAGAAATCATGATTCTTAAGAAACTGCCACTAAAAATCGATTTCTAGTGACGATTTTCTTTAAAAACCGTCGCTAGAAATTATT	24	120	GRMZM2G535145_T01	1	||||||||||||-||--			7	5	0	2
zma-miRn258	KM221526	chr9	93467989:93468012(-)	5p	ATAAAACCGGAGGAGATTGGAGTG	TAAGAACTAGTTTGGGAGTTATAAAACCGGAGGAGATTGGAGTGGCTAGATTTCCCTTCTTATTCAAAATTGAATAAGAAGGAGAATCTAGCCCCTCCATTCTCCTCAGGTTTTATCGTT	24	120	GRMZM2G078396_T01|GRMZM2G078396_T02|GRMZM2G484653_T01	3	|||||||||:|||-:||||||||-;|||||||||:|||-:||||||||-;|||||||||||:|-||||||||-:	Ribosomal protein L14b/L23e| Ribosomal protein L14b/L23e| protein expressed protein	protein ribosomal protein, putative, expressed| protein ribosomal protein, putative, expressed	5	4	3	2
zma-miRn255	KM221528	chr9	85599635:85599655(+)	5p	TCCGATCCAAGATAGAGTTTC	GTTAGTTTTAATCCTCTACTCCGATCCAAGATAGAGTTTCGGCATCACCTCCTTATTGTTCTCTGAACAGTACACTCTCCCTGCTAGGACATGTATCTGGAGAACAGCGGGGCGGTGCTGCTGAAACTCTATCTCGGATT	21	140	GRMZM2G570233_T01	1	|||:||||||||||:			0	4	11	5
zma-miRn254	KM221529	chr9	79942540:79942563(+)	5p	ACTGGTGACAAGAGAATTAGAGGT	CTAATTCTCTTATCACTAAACTGGTGACAAGAGAATTAGAGGTGCCTATGAGGGAGAGGCATCTCTTGGTATTCAAAATTAAATAGCAAGAGATTTTCTTCCCTATGTATCTCCAATTCCATTATCACTAAACCAGCAAGGGGGAGGAAATCATTTGTTATTCAATAAATAGCCAGAGATTTGCTTCTTCCTCAATCTCTATAATTTTCTTGTCACCAAG	24	220	GRMZM2G557306_T01	1	||||||||||||||||:|-:|||-	protein retrotransposon protein, putative, Ty3-gypsy subclass		12	8	10	16
zma-miRn253	KM221530	chr9	70651910:70651930(+)	3p	TTTTGAAGACTAGGATTTTAT	TGAAAAACTGATGTACATAGAAAATCCTGACCTTCAAAAACAGATTTGGTGTGTGATTGTTTTGCACCGTTATATCTGATTTTGAAGACTAGGATTTTATATGTGTACGTGTATACCAAA	21	120	GRMZM2G133430_T01	1	|-||||||||||:||||||-|	protein expressed protein		0	5	9	12
zma-miRn252	KM221531	chr9	36756113:36756136(+)	3p	AATGACAAGTGGCACATATGTAAA	ATGTATGATATATGTTTTTGCATGTGTGTCGCCTGCCATTGATATGGATAAAGAAAGTCGCATGTCGTTGGCAAGTCGCTTCCTTCATCCACAGTTAATGACAAGTGGCACATATGTAAAAGTATATATGACATATGTGA	24	140						6	34	18	26
zma-miRn251	KM221532	chr9	34937576:34937596(+)	3p	CGCTAGATCGTTGAGGGATTG	CCCTCCAATCCCTCACCGATCTAGCAACCATAACAGTAGGCTACATCTATGATCCATACACCATATGCATGTAGCCAGCCTCATCACTGGGCTCCTTCGATGGCCGACAGGGCCAACAACAGATGTTCACCATGCTGGCCGGTGTCCAACTGTTATGGTCGCTAGATCGTTGAGGGATTGGAGAGGGGTATCGATGGGCA	21	200	GRMZM2G484880_T01|GRMZM2G508289_T01	2	-|||||||||-||||||||||;||||||||||-||||::			26	23	86	44
zma-miRn250	KM221533	chr9	33962164:33962187(-)	5p	AATTTTCGGCGGCTGTCTGATGGC	TACTATTTTTGGCATCCGTTAATTTTCGGCGGCTGTCTGATGGCCGCCAAAAATAATAGTTAATTTTCGGCGGCTATCAGACAGCCGCCGAAAATTAACG	24	100						3	4	3	11
zma-miRn248	KM221535	chr9	28314583:28314603(+)	3p	TGTGTCTTGGTTGTATGGTTG	AATCATACATATTGGTGCAACCATGCAACCAAGACACAAACATGGGGTGCTGCAGGAGGCAGAGGGCTCCTTGTGTTGTCTGTTTTGGCGCAGGCTGATGTTGTTTAGTTCCTAGGGGGGTTGCTGGGGTTTTCCCCACCCCCCTAGTTCTTTGTATCTTTTCTTCTTCTCTTATTAATATAACACGCAATCCTCTTGCGAGTTCGAGAAAAAAAAGAAGGCCTTCCCACTTCCATGTTTGTGTCTTGGTTGTATGGTTGCGCCAATTTGTATGGTTGCA	21	280	GRMZM2G056526_T01|GRMZM2G070863_T01	2	||||||||||||||-|||||:;||||||||||||:|||:||||	protein retrotransposon protein, putative, unclassified| Tetratricopeptide TPR-1 Tetratricopeptide TPR2 Tetratricopeptide region Heat shock chaperonin-binding	| protein heat shock protein STI, putative, expressed	5	4	14	4
zma-miRn246	KM221537	chr9	16585701:16585721(-)	5p	TTGATGACCAGAGATCACGAG	AATCGCTGCTAAGGGCTAGTTTGATGACCAGAGATCACGAGAGGATCCATAAATAGCAATGGGATTCCTCTGACATGGATCTCCTCGTCATCCCTGGCCACCAAATTAGCCCTTAGATCA	21	120	GRMZM2G057158_T01|GRMZM2G145187_T01	2	|||||||||||-||||||:|:;|||||||||||-|||||||-|	Ubiquitin Heat shock chaperonin-binding Ubiquitin-associated/translation elongation factor EF1B, N-terminal, eukaryote UBA-like Ubiquitin-associated/translation elongation factor EF1B, N-terminal| Protein of unknown function DUF167	protein Ubiquitin family domain containing protein, expressed| protein pentatricopeptide, putative	1	0	5	7
zma-miRn245	KM221538	chr9	146642452:146642475(-)	3p	AGGACTAAAATAAAATAAAATGGA	ACCAGATTCCGATAGTGAAGGGATATTTGGTTCTATATATTAATTTTTATCATTTTATTTTATTTTATTTTAGTCTCTAAATTACTAATTACTAAATACGGAAAATTTAAATATATGTTTCTGTATTTTATAATTTAAGGACTAAAATAAAATAAAATGGAGAAACTAATGTTATTCTGT	24	180	GRMZM2G141121_T01	1	||||||||||||||||||||||||	protein conserved hypothetical protein		1	7	7	3
zma-miRn244	KM221539	chr9	145359966:145359989(+)	3p	AAATAAGGTACTGAACAAGATTGC	GTAATTTTGCTAAGTATCTTATTTGTCATCGCAAATATCATAAACCATTCTTTGTCACTCGAATGCAATCCATTTCTTTTACACGTTATCGCCAGGAATAGGATATGCATTTTTTATCCTTATATACCATTGGCGATAGTATGTAAGAGTAAAAAATTGTATGTGGCATAGAAGGGATTATAACATTTACGATGACAAATAAGGTACTGAACAAGATTGCAGTGGTACAAAGAAAATTTG	24	240	GRMZM2G169177_T01	1	||||||||||||:-||||:|||:-	protein RING-H2 finger protein ATL3B precursor, putative, expressed		2	4	2	7
zma-miRn243	KM221540	chr9	143045418:143045438(+)	5p	TTGGGTTCACCATCTACGGCT	TAACATCAAATCTTGTCCATTGGGTTCACCATCTACGGCTCAGTGCAGTACCACCTTCTCTCAGACTATTTTCTAAAGAACCCCTGCGTCTTCACAGAATAATGCGTGCTGTCCTCAGGTGGGATTGCACTCAGCCTTAGATGGTGGATCTGATGAACAA	21	160	GRMZM2G024395_T01|GRMZM2G024395_T04	2	:||||:|||||||||||:|-|;:||||:|||||||||||:|-|	Protein of unknown function DUF1639| Protein of unknown function DUF1639	protein expressed protein| protein expressed protein	2	6	9	5
zma-miRn242	KM221541	chr9	132082903:132082923(-)	5p	TTGAAACCCAGCAATCGAACA	GCAAGTTGGGTATGCTAGAGTTGAAACCCAGCAATCGAACATATATTTTGTTGTATATCTGGTAATACTTCAGAATATATGTTCAATTGTTGGGTTTCAACTTATCCTGCTAGCCAACAA	21	120	GRMZM2G366795_T01|GRMZM2G366795_T02	2	||||||||-|||||||:|-||;||||||||-|||||||:|-||	DNA-binding WRKY| DNA-binding WRKY	protein OsWRKY43 - Superfamily of TFs having WRKY and zinc finger domains, expressed| protein OsWRKY43 - Superfamily of TFs having WRKY and zinc finger domains, expressed	0	5	14	7
zma-miRn241	KM221542	chr9	127682254:127682277(+)	3p	AGGTGACAAGCTTGGTACATGATT	TTTTAGCAGCATATTAACCATGCACCAAACTTGTACCTTAGAAAAATCTTATCTTTTTTTTGTATGGTGTTGGATAAAGATGCTTTATGTATGAAATTGTAGCTCTCGATCAGATATATATATTCATAGTTTTGAATCTTGTCATTCGAAATACAACCTCATCGAGAGCTATGAATATATTGATCCCATTGAGAGCTATAATTTTTATATACAAATCATCTTTAGCCAACAACATATAAGAAAGATGATGTCTCCTAGGTGACAAGCTTGGTACATGATTAATTTGCTCCTGAAAATTTA	24	300						4	3	6	5
zma-miRn240	KM221543	chr9	122964407:122964430(+)	5p	AAAGTAGATTTGCACTGACGGTTC	CTTAAAGAACCACCAATAAAAAGTAGATTTGCACTGACGGTTCACTCAATAAACCACCAGTGAAAATGCATGATTTTCGCTAGCGGTTTTAAGTGAACCGTCAGCGTAAATCATTTTTCA	24	120						10	8	5	2
zma-miRn238	KM221545	chr9	114976361:114976381(-)	5p	TGGTTGACATATGGACCCCAC	AGTTAAGTCCAAACAGGTCGTGGTTGACATATGGACCCCACATGTCAGGCTGTGTATCTCTTTTCTCTCTCCCTCTCTCTTTTCTACATGTCCGGTGAGAGAAAAGAGATACACATGCTGATATGTTGGGTCCATATGTCATCCACGACCCGTTTGGACC	21	160						1	1	11	4
zma-miRn236	KM221547	chr8	487355:487375(-)	5p	TAAGGGCTAGCTATATAGATT	GATATATAGATGGATTATGATAAGGGCTAGCTATATAGATTATGATAATCTATATACTGGTAAGGGCTTATGGATTGTAATAATCTATATGTCTAGCCCTTACTGAAATGTAATATAGAT	21	120	GRMZM2G139797_T01|GRMZM2G139797_T02|GRMZM2G139797_T03	3	:||:||||||||||-|-||||;:||:||||||||||-|-||||;:||:||||||||||-|-||||	protein caleosin related protein, putative, expressed| Caleosin related| Caleosin related	| protein caleosin related protein, putative, expressed| protein caleosin related protein, putative, expressed	8	11	31	9
zma-miRn235	KM221548	chr8	4766601:4766621(-)	3p	ATCGGCAAGTTGTTCTTGGCT	ACGGTGCAGCCAAGGATGACTTGCCGATCTATCGTCGATCAACGAGCGACGCCTCTGATGTCTGATCTCGACATCTATCGTCGTCAGACCATCATCATCTATCGGCAAGTTGTTCTTGGCTACACCGTGGCTCCTGCTCC	21	140	GRMZM2G145051_T01|GRMZM2G145075_T01|GRMZM2G145109_T01|GRMZM2G147683_T01|GRMZM2G347348_T01|GRMZM2G377113_T01|GRMZM2G384897_T01	7	|||||||-||||::||||:||;|||||||-||||::||||:||;|||||||-||||::||||:||;-|||||-||||||||||||-|;|||||||-||||::||||:||;||-|||||||::|||||||||;|||||||-||||::||||:||	Tyrosine protein kinase Protein kinase, ATP binding site Serine/threonine protein kinase, active site Serine/threonine protein kinase Protein kinase-like Serine/threonine protein kinase-related| Tyrosine protein kinase EGF EGF-like calcium-binding Serine/threonine protein kinase EGF-type aspartate/asparagine hydroxylation conserved site Protein kinase, ATP binding site Serine/threonine protein ki…	protein OsWAK51 - OsWAK receptor-like protein kinase, expressed| protein OsWAK51 - OsWAK receptor-like protein kinase, expressed| protein OsWAK51 - OsWAK receptor-like protein kinase, expressed| protein proton-dependent oligopeptide transport, putative, expressed| protein OsWAK51 - OsWAK receptor-like protein kinase, expressed|| protein OsWAK5 - OsWAK receptor-like protein kinase, expressed	13	10	4	2
zma-miRn234	KM221549	chr8	4467485:4467505(+)	5p	TCTAAATTATAGGACGTCTTG	TTTGTAGTACTCCCTGCATTCTAAATTATAGGACGTCTTGGCTTTTCTAGATACATAGCTTTTATTATTTATCTAGACATAGTGTATCTAGAAAAACGAAGATGTCTTATAATTTGGAAC	21	120	GRMZM2G459811_T01	1	:|:||||||||||-|||-|||	Heat shock protein DnaJ Heat shock protein DnaJ, N-terminal	protein heat shock protein DnaJ, putative, expressed	3	8	8	6
zma-miRn231	KM221552	chr8	170944984:170945007(-)	5p	ATAGATGAAGAATAAACGACGAGA	TTAATTATAAAACTAACTATATAGATGAAGAATAAACGACGAGACAAATTTACTAACTAATCCATAATTAGCAAATGTTTCATATAGCATAACATGAGTGGATCATGGACTAATTAGGATTAATAGATTTGTCCCGTTGTTTATTTCTCATCTATATAAT	24	160	GRMZM2G119249_T04	1	|||||||||||-||||||||||||	Shikimate kinase	protein shikimate kinase, putative, expressed	7	10	38	44
zma-miRn228	KM221555	chr8	165126:165149(-)	3p	ACCGTCCTGTAGTTGAATAGGCTC	ATGCTGGTAGCGAGTTGTACATCATAGAGCAGCTGTTGAACTACAAGACGGTGTAAAACCGTCCTGTAGTTGAATAGGCTCATGAAATACATGCACTAGC	24	100	GRMZM2G553028_T01	1				5	5	5	5
zma-miRn227	KM221556	chr8	15615742:15615762(+)	3p	TTCTTAGGAAAAGAGGTCGGC	CGTGGTATTTGGCGCTGACCTCCTTTCCTAGAAACGGCTGCTCGGCCTCATCCTTCATTGACACACACACACACACCACTCATTGAGGCCGAGCGACCGTTCTTAGGAAAAGAGGTCGGCACCAATGACCACGACGCCGA	21	140	GRMZM2G013546_T01|GRMZM2G133955_T01	2	|||||-||||||||-|||||-;|||||-||||||||-|||||-	Myeloid transforming gene on chromosome 8 (MTG8)| protein expressed protein	protein expressed protein	4	45	79	25
zma-miRn226	KM221557	chr8	154346374:154346394(-)	5p	CATGGAGATGGTAGGACATTT	AACCGTGCAACCAAGACAAACATGGAGATGGTAGGACATTTTTAAAAATATCTAGGGTAGGTGGGAGGGTTGTTTTGAAACCCTATTTTTAAAAAGGTTCTCCCACCTCTATATTTGTCT	21	120	AC209705.3_FGT004|GRMZM2G025480_T01|GRMZM2G025480_T02|GRMZM2G025480_T03|GRMZM2G031983_T01|GRMZM2G076597_T01|GRMZM2G076597_T02|GRMZM2G076597_T03|GRMZM2G076597_T04|GRMZM2G093436_T01|GRMZM2G108493_T04|GRMZM2G181151_T01|GRMZM2G181151_T02|GRMZM2G181151_T03|GRMZM2G181151_T04	15	|||||||-||||||-||-||||;|||||||-||||||-||-||||;|||||||-||||||-||-||||;|||||||-||||||-||-||||;||||:|||:|||||-||||-|;|-||||||||:||||-|||||;|-||||||||:||||-|||||;|-||||||||:||||-|||||;|-||||||||:||||-|||||;||||||:|||||||-|-||-|;-|||:||||||||--||||||;-||:|||||||:||||||||-;-||:|||||||:||||||||-;-||:|||||||:||||||||-;-||:|||||||:||||||||-	WD40 repeat WD40 repeat-like| WD40 repeat WD40 repeat-like| WD40 repeat WD40 repeat-like| WD40 repeat WD40 repeat-like Armadillo-type fold| Antifreeze protein, type I Zinc finger, GATA-type| Splicing factor, CC1-like RNA recognition motif, RNP-1 RNA recognition, region 1| Splicing factor, CC1-like RNA recognition motif, RNP-1 RNA recognition, region 1| RNA recognition motif, RNP-1 RNA recognition…	protein transducin family protein, putative, expressed| protein transducin family protein, putative, expressed| protein transducin family protein, putative, expressed| protein transducin family protein, putative, expressed| protein GATA zinc finger domain containing protein, expressed| protein RNA recognition motif containing protein, putative, expressed| protein transposon protein, putative, CAC…	1	2	4	4
zma-miRn225	KM221558	chr8	148533424:148533444(-)	5p	AGAGAGGGTACATGGTCATTA	CTAAGTACCCCCTCTTAAGAAGAGAGGGTACATGGTCATTAGAAGTATTTTCTGGTCTTCAAATGACCATGTACCCTCTCTTCTTAAGTTATAAAATGGT	21	100	GRMZM2G429513_T01	1	|||||||:|||||||||||-|	protein retrotransposon protein, putative, LINE subclass		0	2	9	6
zma-miRn224	KM221559	chr8	145222997:145223017(-)	5p	TTGGATGCCAATTAGTAGGAT	ACTAAAGTTTAGACCGGGTTTTGGATGCCAATTAGTAGGATCAAACATGAGCTAAGTATAAAACTAATTGCATAGCCAGTGGCTAATTCGCGAGAGAATCTGTTAAGCCTAATTAATCCATGATTAGCACATGTTTACTGTACAAAACATGGACTAATCATTGATTAATTAGGCATAATATATTTGTCTCGCGAATTAGCCATGTGTAATGCAGTTAGTTTTATAATATAATAATTAGCTTATGTTTAGTCCTTCTAATTGGCATTCAAAACCCAGACTA	21	280	GRMZM2G097499_T01	1	|||||||||||||||-||:|:	protein expressed protein		2	5	6	8
zma-miRn223	KM221560	chr8	141609399:141609422(-)	5p	AGTGGATTGAGAGAGATTGGAGGG	CTTAAGAACTTTTGCTTTGAAGTGGATTGAGAGAGATTGGAGGGGATTAAATCTCCTCTTATATAAATTTATATAGAAGAAGATTAAATCCCCTTCAATTCCCTAAATCCATCTGTAACC	24	120	GRMZM2G108600_T02	1	|||||||:||:|||||||:|||||	protein haemolysin-III, putative, expressed		7	3	4	3
zma-miRn220a	KM221563	chr8	117502313:117502333(-)	3p	TCGAAGTTAGAGAAGTTTGAC	TTTGTCAAAACTTAAACTTCTCTCTAACTTTGACCAATTTTTTGGTAAAAATATATTATCATCTGCAAGCTGAAATAAATTCACTATCAAGAGATTTCATGGAGAATTCAATGAAACTAATTTGATGTCATAGTCTTGTAGATATTGGTGTATTTTTCTATAAATTTTCTATAAACTTGGTCGAAGTTAGAGAAGTTTGACTTAGGATAAAGCTAAAGTG	21	220	GRMZM2G010199_T01|GRMZM2G110897_T02|GRMZM2G351524_T01|GRMZM2G460638_T02	4	||:||||||||||||||||-|;||:||||||||:|||||||||;||:|||||||||||-||||||;||:|||||||||||-||||||	protein ubiquinol-cytochrome C chaperone family protein, putative, expressed| Orphan nuclear receptor, NOR1 type NAD(P)-binding| protein glucan endo-1,3-beta-glucosidase precursor, putative, expressed| protein transporter, monovalent cation:proton antiporter-2 family, putative, expressed	| protein ion channel DMI1, chloroplast precursor, putative, expressed	2	18	60	71
zma-miRn220b	KM221564	chr8	117548939:117548959(-)	3p	TCGAAGTTAGAGAAGTTTGAC	TTTGTCAAAACTTAAACTTCTCTCTAACTTTGACCAATTTTTTGGTAAAAATATATTATCATCTGCAAGCTGAAATAAATTCACTATCAAGAGATTTCATGGAGAATTCAATGAAACTAATTTGATGTCATAGTCTTGTAGATATTGGTGTATTTTTCTATAAATTTTCTATAAACTTGGTCGAAGTTAGAGAAGTTTGACTTAGGATAAAGCTAAAGTG	21	220	GRMZM2G010199_T01|GRMZM2G110897_T02|GRMZM2G351524_T01|GRMZM2G460638_T02	4	||:||||||||||||||||-|;||:||||||||:|||||||||;||:|||||||||||-||||||;||:|||||||||||-||||||	protein ubiquinol-cytochrome C chaperone family protein, putative, expressed| Orphan nuclear receptor, NOR1 type NAD(P)-binding| protein glucan endo-1,3-beta-glucosidase precursor, putative, expressed| protein transporter, monovalent cation:proton antiporter-2 family, putative, expressed	| protein ion channel DMI1, chloroplast precursor, putative, expressed	2	18	60	71
zma-miRn217	KM221566	chr7	83955680:83955703(-)	3p	ACATGATGTAGAATGATATAGGTT	CATTATTCTACACTATAAGTTGTGCTGTTCGTAGAGTGAATATTGAATATGGGTATGAGGATAGTCTAAGCCTACATTATTTTACATCATGTGATTTACATGATGTAGAATGATATAGGTTGATCACGTGATATAGAATA	24	140	GRMZM2G368886_T01|GRMZM2G368886_T02	2	-||||||||||||:||-||||:|-;-||||||||||||:||-||||:|-	Expansin Expansin/Lol pI Barwin-related endoglucanase Rare lipoprotein A Pollen allergen/expansin, C-terminal| Expansin Expansin/Lol pI Pollen allergen/expansin, C-terminal	protein expansin precursor, putative, expressed| protein expansin precursor, putative, expressed	11	28	24	28
zma-miRn216	KM221567	chr7	66988149:66988169(+)	3p	TGAAGAAGGAACACTCACGAT	TCATATGAGCACTTTAAATCGTGAGTGTTCCTTCTTGATCCAACGATTAGTGTTTTTTATTCACTTAAGCCCTCCCACCTCAACGATGAGTGTTCCTGGCCAGCAGCCTGATCGTTGGATGAAGAAGGAACACTCACGATTTAAAGTGCCCACATGAACA	21	160	GRMZM2G088420_T01	1	|||||||||||||||-||-||	protein transposon protein, putative, unclassified		327	997	3396	2032
zma-miRn215	KM221568	chr7	56803088:56803111(+)	5p	AAATATGGATATAAGGATAGATAA	TGTTCGTAAAATGATGTTTAAATATGGATATAAGGATAGATAAGCTGTTTATAGTATGAGATTAGGTAAACTGTTATAGACGGTACTGTCCAACAAATTATCTATCCATATCTCTATATTCAAATTTAATTGTACGAACA	24	140	GRMZM2G455068_T01	1	|||||||:||||||||||||||||	protein OsFBDUF41 - F-box and DUF domain containing protein, expressed		34	27	19	22
zma-miRn214	KM221569	chr7	53303377:53303400(+)	3p	ATGTCCGACGGTCCTGTAGGAGGC	CCGACGGCCTCGTACAGGACCGTCGGACATAAGCACAGGGCCGTCGGACATAAGAGTAGGCCGTCGGACATGAGGGCTATTTCCGAGAGCCGGTTGCGGCCGTCGGACATAACCTTATGTCCGACGGTCCTGTAGGAGGCCGTCGGAGGTAAGGGGGCCG	24	160	AC182627.2_FGT002	1	|||||||||||||-::||||-|||	protein retrotransposon protein, putative, unclassified		576	616	339	446
zma-miRn212	KM221571	chr7	18952478:18952498(-)	3p	CTGAAAGGCACGTGAATTGGG	TTGACACCCAAATCACATGCCTTTCATGATTTAACACCGCTATCACAATGACATGTGGGGTCACTATGAGTTATCGACATGTGGGTCAGGGTGTCAAATCCTGAAAGGCACGTGAATTGGGTGTCGAATCTTGAAATTGA	21	140						1	2	8	3
zma-miRn211	KM221572	chr7	170928103:170928126(-)	3p	CGGCTGCAGGAGCTGTGCCAGAAG	GGCGCCCATAGCCGCTTCTGGCACAGCTCCTACAGCCGTGACTTGTACATTTCTGCGAGAATACGTTACTTCTAGTTAGAGCTTCGTTGACCCTCGGACGGACTCCACCGAAGGCGCTCGCAGAAATGTACTAGTCGCGGCTGCAGGAGCTGTGCCAGAAGCGATTGAACTGAGAACGAC	24	180	GRMZM2G035122_T01|GRMZM2G350447_T01	2	|:|||||||||||:||-||||-||;|:|||||||||||:||-||||-||	protein plus-3 domain containing protein, expressed| Peptidase, cysteine peptidase active site Zinc finger, PHD-type SWIB/MDM2 Plus-3 domain, subgroup GYF Zinc finger, FYVE/PHD-type Plus-3	| protein plus-3 domain containing protein, expressed	1	2	14	6
zma-miRn210	KM221573	chr7	165495837:165495860(-)	5p	AGGGCTGATCTGGTAGATAGGGAT	TGAAATAACTTAAAACTCTAAGGGCTGATCTGGTAGATAGGGATCACAAGGGGATACATGGAGAGCTCATAGGTTCCCTCGTGATCCGTATCTACCAAATCAGCCCTAAGAAGTAAAAAT	24	120	GRMZM2G104396_T01|GRMZM2G580206_T01	2	|||||||||-||||-|-|||||||;-||||||||-||||-|||||||||	CCAAT-binding transcription factor, subunit B CCAAT-binding factor, conserved site| protein cadmium tolerance factor, putative	protein nuclear transcription factor Y subunit, putative, expressed	44	25	9	5
zma-miRn209	KM221574	chr7	159321322:159321342(-)	3p	TCAATCTGAATTGTTGCGGCT	ACACATAAAGTTAAATATAGCCACAACAATTCAGTTTGAAATTCATCCTAGATGCCAAGAAAGACAAGCAATCAACCTGTTACTGTTCATCATGTGCTGACAGTGACACTTCTTTTTTATCTCAGCATCAAAGATAAATTTCAATCTGAATTGTTGCGGCTACACTTACTTTAGGTGTAC	21	180						2	4	15	6
zma-miRn206	KM221577	chr7	14935965:14935985(-)	3p	TTAGGAACCTGGATGTGCATT	ACCCCTAAACTCCCAAAGTGTACATCTTGGTCCCTAAACTTATGAAGTTGTATCGCCCTAGCTTTTAAATTTTCAACATACACATTCTAGTCCCTATACTTGTATGGTTGTGTCATCTAGGTCCATAAGGTCTAAACTAATTGGACCTGTGATGACACTAAAAACAAGTTTAGAAACCTAGATGACACAACCATACAAGTATAAGGACCGAAATATGCACGTTGAAAGTTTAGAATCCATGATGATATAATTTTACAACTTTAGGAACCTGGATGTGCATTTTGGAAGTTTAAGGACCGG	21	300						8	7	27	16
zma-miRn205	KM221578	chr7	138661160:138661180(+)	3p	TACCCCTTTGAGCACCGGATA	ATGTATCCGTTGCTCAAAGGGGTACGATGTTCACGTGCACATTTTAAATATAGGACATCCATCTCACATCCAACTGCAACAGTCAATTTTACGAAGAATCCCTCTCACCTCCCTCCCCTGGCACTGTGAGGTGGGATGGGTTCTTTGTGAATTTGGTGCTGCTGTTGGGTGCGAGATGGATGTTCCAGATTTAAAATATGCGTGTGCACGTGAGCACCATACCCCTTTGAGCACCGGATACGTCGCCGAATAAAAAAATA	21	260	AC207018.3_FGT004|GRMZM2G446625_T01|GRMZM2G446625_T04	3	||||||||||||||||:||||;||||||||||||||||:||||;||||||||||||||||:||||	protein LSM domain containing protein, expressed| protein hydrolase, alpha/beta fold family domain containing protein, expressed| Protein of unknown function DUF1350	|| protein expressed protein	22	26	28	12
zma-miRn204	KM221579	chr7	136628340:136628363(-)	3p	ATTGGAATCTCTTGAGAAAACGGT	GGCTAGTTTGGGAACATCGTTTTCCCAAGGTATTCTAATTTTTTCAAAGGAAAAATAAACTAATTTCCCTTGGAAAAATTGGAATCTCTTGAGAAAACGGTGTTCCCAAACTAGCCCTTA	24	120	GRMZM2G553988_T01	1	|||||||||:||||||||||-			0	0	2	8
zma-miRn203	KM221580	chr7	133822396:133822416(-)	5p	ATATTTTAAATTTGGGACATT	GGGTTACGGTGCTCACGTGCATATTTTAAATTTGGGACATTTATCTTGCATTCAACCGAAGCAGCAATTTTATAAAGAACCCCTTCGACCTCCCTCTCATGGTGAGAGAGGGTTTTCATAAAAGTGGCGCTGCTGTTAGATTCAAGATGAACGTCCCAAATTTAAAATGTGCACGTGAGC	21	180	GRMZM2G043259_T01|GRMZM2G357152_T01|GRMZM2G366935_T02|GRMZM2G402776_T01|GRMZM2G435754_T01	5	||||||||||::|||||||||;|||||||||||:|||:||||:;||||||||||||||||||--|;||||||||||::|||||||||;||||||||||::|||||||||	Antifreeze protein, type I| Mitochondrial import inner membrane translocase, subunit Tim17/22| Serine/threonine protein kinase, active site Serine/threonine protein kinase Protein kinase-like| Leukotriene B4 type 1 receptor| protein hypothetical protein	protein homeobox and START domains containing protein, putative, expressed| protein mitochondrial import inner membrane translocase subunit Tim17, putative, expressed| protein serine/threonine-protein kinase AFC3, putative, expressed	4	10	19	14
zma-miRn202	KM221581	chr7	13231338:13231361(+)	5p	ATGTATTGGGGTAGATTAAGGTGT	AGTATACATCACAATCTATATGTATTGGGGTAGATTAAGGTGTAAATTAAACTAATTTATACCTTAATCCTCCTCAATATATGTGGATTGAGATGTATAC	24	100	GRMZM2G153450_T01	1	||||||||:|||||||||-|||||	RNA recognition motif, RNP-1	protein RNA recognition motif containing protein, putative, expressed	6	3	1	6
zma-miRn201	KM221582	chr7	1312934:1312957(-)	3p	AACGGCGTCATATATTTAAGAACA	TTCGTTTTTAAATATATGACGTCGTTGACTTTTTAAAAAATTTTAACCACTCGTCTTATTCGAAATATTTATTTGAAAATCTAAAGTTTTAAGTCACGCTCAAACTACCTTAAATGATAAAACAAATTATAACAAAATAAATAATACTTTACAATTTTTGTTGGATAAGACAAAGTGATCAAAGTTTTAAAAAAATCAACGGCGTCATATATTTAAGAACATAAATATATTTAAGAACAT	24	240	GRMZM2G527038_T01	1				7	26	16	5
zma-miRn200	KM221583	chr7	129718693:129718713(+)	3p	CAACTCTACACATGGCAGTGC	ACTGCCATGTATAGAGTTCTCTTAGTATAGCAGGTAGGAATAATGGCTTGATTGATTGAGAGGAAATACATGTACAAATATATAGGGGAGGAGGAGGTGAGGTAAATGGAAATCTCCTAAATGGTAAGGATCATGATTGATCCTGACCAGTAATCATGTCCGCAAATCTCTCTCTATCAATCTATATCCTATCCTGAGACAACTCTACACATGGCAGTGCCCTGTATAGCAGGTCGTCTA	21	240	GRMZM2G397247_T04	1	||||||:|||-|||:||||||	protein delta-aminolevulinic acid dehydratase, chloroplast precursor, putative, expressed		0	1	17	10
zma-miRn199	KM221584	chr7	125583710:125583733(-)	5p	AAGTGAGATAGAAGTGGAGTGGTA	AACAAAAATCGAAAAAACACAAGTGAGATAGAAGTGGAGTGGTAGAAGAGGTCACACACGAGAGGAAGGTCACGAGTTCGAATCGCTCCTCTACCACTCTATCCCTATCTCACTTGTGTC	24	120						8	17	20	18
zma-miRn197	KM221586	chr7	115142847:115142868(+)	3p	TCACAATTGCAAAGGTCGGAGA	ATTATACCCTTCTCCGACCTTGCAATTGTGATTTTACCTCTCGTTTTTCAACTTTGTGATTTTACCCCTCTGTTTTGAAAACGAAGTTGCCGTTTGCCCCTCTCCCTTAACACCGGTAGTGAAAACTGGAATTGGTGATTAAAAAATAAAGAAACGATGGGTAAAATCCCCTCTCCCTTAACACCGGTAGTGAAAACCAGAATTGGTGATTAAAAAAATAAAAAAACGATGGGTAAAATCACAATTGCAAAGGTCGGAGAAGGGTATAATCGTAATTGCC	22	280	GRMZM2G063151_T01|GRMZM2G322287_T01	2	|||||||||||||::|-|-|||-;|||||-:||||||||-||||||	SANT, DNA-binding Homeodomain-like|	protein initiator-binding protein, putative, expressed	7	8	9	6
zma-miRn195	KM221588	chr7	112381381:112381404(-)	5p	GGGGATTAGAGGGGCTAAAATCAC	TTGGGAGTCCGAAAACTGAAGGGGATTAGAGGGGCTAAAATCACCTTCTTATTCAAATTAAATAAGAAGGTGATTTTAGCTCCTTCAATCCCGGTTTTCG	24	100	GRMZM2G448720_T01	1	||||||||||||||||||||||||	protein expressed protein		3	5	2	0
zma-miRn194	KM221589	chr7	107563154:107563177(+)	5p	ACAATTCAGAAGCGGATTGGAGGG	TAGGGCTTGTTCGGTTACAACAATTCAGAAGCGGATTGGAGGGGATTAAATCCTTTTCTAGTTAAAAATGACTAGAAGAGGATTTAAACCTCACCAATCCCCTTATGGATTGGTGTAACC	24	120	GRMZM2G550925_T01	1				7	20	36	17
zma-miRn193	KM221590	chr6	92023533:92023556(+)	5p	CGGGATTTACTCTAAAACCGACGG	CCGTCGGCCGGGTACCGGACGGGATTTACTCTAAAACCGACGGGATTTAGCTATTCTCGTCGGTTTTAGTGTAAATCCCGTCGGTACCCGACCGACAGGA	24	100						8	19	24	38
zma-miRn192a	KM221591	chr6	89039691:89039712(-)	3p	TAGACACAGATGGACCCTACAA	TAAATTGTGTGTCCATATGTGTCTATGAAATGTGTGGGTCTGATGGCAATTTTACAAACGTGTTTCGTGGTGATGGCAAATATCAGATTCTCTATTTCATAGACACAGATGGACCCTACAATTGATAGACATAGATGGAG	22	140	GRMZM2G023387_T02	1	|||||||||||||-|||-||||	protein thioredoxin, putative, expressed		68	149	268	187
zma-miRn192b	KM221592	chr6	89100202:89100223(-)	3p	TAGACACAGATGGACCCTACAA	TAAATTGTGTGTCCATCTGTGTCTATGAAATGTGTGGGTCTGATGGCAATTTTACAAACACGTTTTGTGGTGATGGCAAATATCAGATTCTATATTTCATAGACACAGATGGACCCTACAATTGATAGACATAGATGAAG	22	140	GRMZM2G023387_T02	1	|||||||||||||-|||-||||	protein thioredoxin, putative, expressed		68	149	268	187
zma-miRn192c	KM221593	chr6	89196691:89196712(-)	3p	TAGACACAGATGGACCCTACAA	TAAATTGTGTGTCCATCTGTGTCTATGAAATGTGTGGGTCTGATGGCAATTTTACAAACGTGTTTCATGGTGATGGCAAATATCAGATTCTATATTTCATAGACACAGATGGACCCTACAATTGATAGACATAGATGGAG	22	140	GRMZM2G023387_T02	1	|||||||||||||-|||-||||	protein thioredoxin, putative, expressed		68	149	268	187
zma-miRn188	KM221597	chr6	163103572:163103595(-)	3p	TTTGTGATGATGTGGAAGAAAGAG	TTCTGTTTCCAACTCTCTTTCTTCCACGTTACCACAAATCTGATGAGCAGATATAATAATGTGATGTAGCCTGGGTGCAAGAGATGTTATGTCAGATTTTGTGATGATGTGGAAGAAAGAGAAATAAAGAGATAAATAAA	24	140						2	4	5	1
zma-miRn186	KM221599	chr6	156403179:156403202(-)	3p	AATGTCATAACACCGTTGGATACA	CAGTATCTAACGGTGTTGTGGTCTTTTTTTTTAATGAACAGCACCAACATGAAGAGCGTGGGAGGGCTTATTTGTAAAATGTCATAACACCGTTGGATACAAAACTGATGCATTTTATAC	24	120						3	3	2	2
zma-miRn183	KM221602	chr6	148411078:148411100(-)	3p	TTTAGGGATGGGGTAGGAGTATC	TTATGGTATATAATACTCCCTCAATCCCTAAATGTTTGATATTAATTAGTTCAAAATTAAACTAACCAACGTCAAATATTTAGGGATGGGGTAGGAGTATCTATTACTATGTATGTATGT	23	120						4	0	7	1
zma-miRn182	KM221603	chr6	143324897:143324920(+)	5p	TGGCACTCCAGCGTGAAGCTGACA	CACAGTCCATCAACTGACGTGGCACTCCAGCGTGAAGCTGACATATGGGTCCATAGTTCATAGTTACAAGGGCTGTCTAAACTATCATAGGATTCTCAGCTAGGTCCCAAACTATAAAACTACTCATCTAGGTCCCTAACCTATTAAAGTACTACAATCCTAATCCAAATTTTATAGTTTGAGACTTTTGTAAGAATCCAATGATAGTTTAGGTATCATCCTTGTAATTATGAGTTATGGACATGCATGTCGGTTCCACGCTAGAGTGCAATGTTAGCTA	24	280						0	3	19	9
zma-miRn180	KM221605	chr6	117504037:117504060(+)	3p	ACTATTTTGAGACGAAGGGAGTAC	ATACTCTCTCCGTTTCAAAATAGTATCATTTGTACTCCTAAAATTTATGTCGTCTATATTCAATTAAACGAATTTTATTTTGGGATAGATGGTTTTACTATTTTGAGACGAAGGGAGTACTTCATAATGTAGGTAATTAA	24	140	GRMZM2G117715_T03	1	|||||||||-||||-|||||||||	protein retrotransposon protein, putative, Ty3-gypsy subclass		4	7	3	0
zma-miRn179	KM221606	chr5	92080942:92080960(-)	5p	AGGCATTTTCGGTGGCCAG	GCAGACACAACGAGAGCTACAGGCATTTTCGGTGGCCAGATGCCGCCGAAAATAAGCCCTCTAACGCAAAGGCATATTTTCGGCGGCCAGGGCATGGCCGCCTATCGTAGGCTATTTTCGGCGGATGGATCCCTGGCCACCGAAAATAACTAATAATTTC	19	160	GRMZM2G164283_T01	1	||-|||||||||:||||||	Galactosyl transferase	protein glycosyltransferase, putative, expressed	4	6	3	5
zma-miRn175	KM221610	chr5	38249521:38249542(-)	3p	TGATTGATTGCGCAAGATATTT	TGAATGGAACATATCTTGTGAATCAATCATATTGGTTTAATCGTGCAATCAAGTGATCTGGTGCATATAGTTAAAATCCAATGTTTTCTGCTATTTTATATTTAACCCCTTCCACTTAAAACCTAGTACCTATTTTATATTTAACCCTTTCCACCTAAAATAGCAGTCATTGTTGGATTTTGATTGGATGCGCCATATCTCTTCATGATTGCACCAACATGATTGATTGCGCAAGATATTTTCCCCTTTGTAAAGGCTTC	22	260	GRMZM2G009538_T01|GRMZM2G009538_T02|GRMZM2G111720_T01|GRMZM2G111720_T02|GRMZM2G173317_T01|GRMZM2G173317_T02|GRMZM2G173317_T03	7	:|||||-||||:|||||||||:;:|||||-||||:|||||||||:;||||||||||-||||:-|:||||;||||||||||-||||:-|:||||;|:|||||:|||-||||||||||;|:|||||:|||-||||||||||;|:|||||:|||-||||||||||	Leucine-rich repeat, typical subtype U2A'/phosphoprotein 32 family A, C-terminal Leucine-rich repeat| Leucine-rich repeat, typical subtype U2A'/phosphoprotein 32 family A, C-terminal Leucine-rich repeat| Protein of unknown function DUF641, plant| Protein of unknown function DUF641, plant| protein expressed protein| protein expressed protein| protein expressed protein	protein acidic leucine-rich nuclear phosphoprotein 32-related protein 1, putative, expressed| protein acidic leucine-rich nuclear phosphoprotein 32-related protein 1, putative, expressed| protein GIL1, putative, expressed| protein GIL1, putative, expressed	0	0	7	6
zma-miRn174	KM221611	chr5	38117271:38117291(+)	3p	TTTTTGTGATGATTGTTGAAA	ATGTTGCAATATTTCAAAAATCATCACAAAAATCATGTATGCAGTACACAAAGTTAGGTATAGCCGCAACACTTCAGATTGAAATTTCTTCCTAGATGCCAAGAACCAAAATAGACAAGCAGTCAACCTGGCAGTGTTCATCATGTGCTGACAGTGAGACTTTGTTTTTTAATCTCAGCATCAAAGATGAACTTTATTGAATTCTTGAGGCTACACTTAAGGTGTACTTGCACACATGTTTTTTGTGATGATTGTTGAAACATTGCAATACGGTATTTTA	21	280	AC216262.2_FGT001|AC226244.1_FGT005|GRMZM2G089662_T01|GRMZM2G124903_T01	4	||:|||||||-||:|||:|||;||:|||||||-||:|||:|||;:|||||||||:||||:||--|;|:||||||||-|||-|||||||	protein serine/threonine-protein kinase AFC2, putative, expressed| protein serine/threonine-protein kinase AFC2, putative, expressed| GRAS transcription factor|	|| protein SCARECROW, putative, expressed	3	2	9	6
zma-miRn172	KM221613	chr5	21779756:21779776(-)	3p	TCCGAATGGTGTAGAAGGAAT	ATGTATTGATCTCTTCTACACCACTCAGATGCAATTTCTTATCCTTTTATGCATCTTCAGTGGCACAGAAAGAATTAGGACATATAATTTTCTTATGTTTCTATGCCACTGACGATGACATGGAAAAGTAATAAATTGTATCCGAATGGTGTAGAAGGAATTAGGATATTTACGATGGCA	21	180	GRMZM2G303347_T01	1	|||:|||||||||:|||:-||	protein retrotransposon protein, putative, unclassified		4	33	101	59
zma-miRn171	KM221614	chr5	19829317:19829340(+)	3p	GTTGCTGTTGGATGTGAGATGGAT	AATATCCATCTCATATCTAACGCAGCAGGTGGGAGGGCTTCCTCGTAAAATTGGCTGTTGCTGTTGGATGTGAGATGGATATCCCTATGCACATGAGCAC	24	100	GRMZM2G487419_T01	1	|:|||||||:|||:::|:			9	3	0	1
zma-miRn170	KM221615	chr5	183517307:183517330(+)	3p	ATAGCGACAAACATTTGTGGACGG	CCGTCCACAAATGTTGGTCGTTCTCACATTTCGAGGAGTCAACATTTTTAACTTTGACCATATTTATATAAATATTTATATTTATATTACATAATTAGTATCATTAGATAGATCTTTAAGTCTATTTTTGTAGTAAATTTATTTGAATATATAATTGTTGCTAATATGTTCTATAAATCTAGTCAAACTTAAGAAAGTTTTACTGGCACGAATACCATAGCGACAAACATTTGTGGACGGATGGAGTATTTACTTTTAGC	24	260	GRMZM2G142863_T01	1	|||:|||-||||||||||||||||	2-oxoglutarate dehydrogenase, E1 component Dehydrogenase, E1 component Transketolase, central region	protein 2-oxoglutarate dehydrogenase E1 component, mitochondrial precursor, putative, expressed	1	1	7	3
zma-miRn168	KM221617	chr5	177811046:177811066(+)	3p	TTGAGGTGAATACGAGAGCAT	TTGTTTAGATACTCTCGTATTCACCTCAAACCACATGTATTAAGGTAAATTGGGTGGAACTTAAACTAATTTGCATCCTAATCCACCTCAACATGTGAATTGAGGTGAATACGAGAGCATCCTGAGAGCACCTAGAGGGG	21	140	GRMZM2G082330_T02	1	|||||||||||||:||||-||	protein signal peptide peptidase-like 2B, putative, expressed		3	4	6	10
zma-miRn167	KM221618	chr5	176863112:176863135(-)	5p	AACGGTGTGAAATAGGACATATAA	CGGCTCTCTTATACGAGAGTAACGGTGTGAAATAGGACATATAAAGTAAAATTTACCTTTCAGTAGTAATTATGATTTTGCCCCTCCTTTGGAATTTGTCTGCTCTGTAATTGTGATTTTACTCCTATTTTTTTCAAAGAAAGAGTAAAATTATAATTACGACTGAAGGTTAAATTTATCTTTGTATGTCTTATTTCAAATCGTTAACATGGATAGACTT	24	220	GRMZM2G133620_T01	1	||||||||||||||--||-|||||-	Proteinase inhibitor I25, cystatin	protein cysteine proteinase inhibitor precursor protein, putative, expressed	2	2	11	6
zma-miRn166	KM221619	chr5	171005461:171005480(-)	3p	TTTTTCTATAAATTCGGTCA	TTGACTGAATTTATAGAAAAGGGTGCCAAAATTTATGAACCAGATACACCATAAAATATAATTTCATAATGTGCTCATTTGATGTCATAAATATTTGTGCCTTTTTCTATAAATTCGGTCAAGCATAGGAAAATTTGACT	20	140	GRMZM2G145003_T01|GRMZM2G434301_T02	2	||||||||||||||-|||||;||||||||||||:|||||||	X8| Homeodomain-like	protein X8 domain containing protein, expressed| protein bromodomain domain containing protein, expressed	0	4	6	7
zma-miRn164	KM221621	chr5	15618724:15618744(+)	5p	TCTGGATCAAAGAAGGTTGGA	AAGAGCTTGTTCGGTTGCTTCTGGATCAAAGAAGGTTGGAGGGGATTAAATTCCTTCTAGTCAAAATTGAATAGAAATTGATTTAACCCCCCTCAATCTCCTTTATCCAGACGCAACCGA	21	120	GRMZM2G016180_T01|GRMZM2G087525_T01|GRMZM2G450825_T01|GRMZM2G450825_T02	4	-||||||||||:|||||||-|;||||||||-||||-|||||||;-||||||||||:|||||||-|;-||||||||||:|||||||-|	Cytochrome c oxidase, subunit I| WD40 repeat| Cytochrome c oxidase, subunit I Cytochrome c oxidase, subunit I bacterial type| Cytochrome c oxidase, subunit I	protein cytochrome c oxidase subunit 1, putative|| protein cytochrome c oxidase subunit 1, putative| protein cytochrome c oxidase subunit 1, putative	3	18	112	92
zma-miRn162b	KM221624	chr5	33856788:33856811(+)	3p	TTAGTGACGTGTATATATAAACAT	GACATCATATCTGTTTAGTGACATGTATTTAAATACACGTCACTAATACATATACATTAGTGACGTGTATATATAAACATGTCACTGGCTTCAACCTTCG	24	100	GRMZM2G521236_T01	1	|||-||||:			17	7	8	16
zma-miRn162c	KM221625	chr6	134089943:134089966(+)	3p	TTAGTGACGTGTATATATAAACAT	AATGCGCCGCTAGCAAAATCTGGTAATAGCTCAGTGACGTTTTTTATTTTACGTGTCTCTAATATATAAACACGTCACTCGCTTCAGATGTAAGTATGTAACATGTATTTAAATACATGTCACTAATATATATACATTAGTGACGTGTATATATAAACATGTCGCTGGTTTCAGACGTTA	24	180	GRMZM2G521236_T01	1	|||-||||:			17	7	8	16
zma-miRn160	KM221627	chr5	122434581:122434604(-)	5p	AAATAGGACTATTTTCGGTGGATA	GTTGTGTCAGAGGCCGCCGAAAATAGGACTATTTTCGGTGGATATGTCAGACCGCCGAAAATAGCAACTTATTTTCGGCGGCCCTCCCCTGACCGCCGAA	24	100						3	5	2	2
zma-miRn158	KM221629	chr4	98218287:98218307(-)	3p	TGGTCCTGTGGCATAATCTTG	CAAGATTATGCCACATGACCATACATCTGCATGTGCTCGCTGATAAAGGCTATGATGGTATGGTCCTGTGGCATAATCTTGTTTGTTCTTATGGCCGGAT	21	100	GRMZM2G028054_T01|GRMZM2G028054_T02|GRMZM2G028054_T03|GRMZM2G422516_T01|GRMZM2G422516_T02	5	||||||||:|:|||-||||:|;||||||||:|:|||-||||:|;||||||||:|:|||-||||:|;|:|||||:||||||||||-|:;|:|||||:||||||||||-|:	SANT, DNA-binding Homeodomain-like Myb, DNA-binding| SANT, DNA-binding Homeodomain-like Myb, DNA-binding| SANT, DNA-binding Homeodomain-like Myb, DNA-binding| Peptidase M24, methionine aminopeptidase Peptidase M24A, methionine aminopeptidase, subfamily 1 Peptidase M24, structural domain| Peptidase M24, structural domain	protein MYB family transcription factor, putative, expressed| protein MYB family transcription factor, putative, expressed| protein MYB family transcription factor, putative, expressed| protein peptidase, M24 family protein, putative, expressed| protein peptidase, M24 family protein, putative, expressed	0	6	26	7
zma-miRn157	KM221630	chr4	96431266:96431286(+)	3p	TCTAACGGACCAGAATGCTCA	GTGCAAGTGAGCATTCTGTTTCGTTAGATCATGATCCAACTGTAGATATAAATGTGGTTTGTTAGAGGTTTTTTTATAAATCTACGTGAGCTGGTGGTGGAAGAGTTAGTGTTAAATGTAACATATGGTTGAGTCGTGATCTAACGGACCAGAATGCTCACTTGCACATAAGGCCTGATT	21	180	GRMZM2G088349_T01	1	|||||-|||||||||||||||	protein uncharacterized Cys-rich domain containing protein, putative, expressed		19	28	45	31
zma-miRn156a	KM221631	chr4	76545409:76545432(+)	3p	AAGCCGACGGGAGTTAAACTGGAA	TGATCATAAATATGGGCTGTTTTGGGGGGGACAGTTTAACTCCCGTCGGCTTGGCTAAGCCGACGGGAGTTAAACTGGAACTGTCCAGGATAACTCCCGT	24	100	GRMZM2G157334_T01	1	|||||||||||||--|||-||||-	Ran GTPase Ras GTPase ADP-ribosylation factor Ras small GTPase, Ras type Ras small GTPase, Rab type Ras small GTPase, Rho type GTP-binding nuclear protein, Ran, conserved site Small GTP-binding protein Miro-like Ras	protein ras-related protein, putative, expressed	9	3	2	1
zma-miRn156b	KM221632	chr7	15031701:15031724(+)	3p	AAGCCGACGGGAGTTAAACTGGAA	TAAATATGGGCTGTTTTTGGGGGGGGGGGGACAGTTTAACTCCCGTCGGCTTCGCTAAGCCGACGGGAGTTAAACTGGAACTTTCCAGGATAACTCCCGT	24	100	GRMZM2G157334_T01	1	|||||||||||||--|||-||||-	Ran GTPase Ras GTPase ADP-ribosylation factor Ras small GTPase, Ras type Ras small GTPase, Rab type Ras small GTPase, Rho type GTP-binding nuclear protein, Ran, conserved site Small GTP-binding protein Miro-like Ras	protein ras-related protein, putative, expressed	9	3	2	1
zma-miRn156c	KM221633	chr9	150289197:150289220(-)	3p	AAGCCGACGGGAGTTAAACTGGAA	TGATCATAAATATGGGCTGTTTTGGGGGGGGACAGTTTAACTCCCGTCGGCTTCGCTAAGCCGACGGGAGTTAAACTGGAACTTTCCAGGATAACTCCCG	24	100	GRMZM2G157334_T01	1	|||||||||||||--|||-||||-	Ran GTPase Ras GTPase ADP-ribosylation factor Ras small GTPase, Ras type Ras small GTPase, Rab type Ras small GTPase, Rho type GTP-binding nuclear protein, Ran, conserved site Small GTP-binding protein Miro-like Ras	protein ras-related protein, putative, expressed	9	3	2	1
zma-miRn155	KM221634	chr4	72333698:72333721(-)	3p	ATGGATTAAGGTGAATACATAGGC	TTGTTTGGATGGCTATGTGTTGATCTCAATCCATGTGCAGTGGAGTGGTTTGATGTGGAATTTAGTTTAAATTCCACACCAAACCACTCGAACACATATGGATTAAGGTGAATACATAGGCATCCAAACAAGGCCTCATA	24	140						1	5	3	5
zma-miRn153	KM221636	chr4	6056664:6056684(+)	3p	TATTTGTGGGTTTATGGACAA	GATGCAAGGCAGGTTATCCGTAAACCCGTAAATAGACTAAATTTTTACGAGTTACCCACAAATTTGCAAAAGATTAGCCTATTTGTGGGTTTATGGACAACCCGACTTGCATCCCTCAAA	21	120	GRMZM2G115985_T01|GRMZM2G173644_T01|GRMZM2G483949_T01|GRMZM2G493290_T01	4	|||||||||:|::|||:||||;|||||||||:|::|||:||||;||-||||||||||-||:||||;|||||||||:|::|||:||||	Zinc finger, CCHC-type| Zinc finger, CCHC-type|| protein response regulator receiver domain containing protein, expressed	protein retrotransposon protein, putative, unclassified| protein retrotransposon protein, putative, unclassified	1	3	11	10
zma-miRn151	KM221638	chr4	38523193:38523213(-)	5p	TAGAAAAGCGCTTGTGATGTT	AACTTCACAGGTGGGCGACATAGAAAAGCGCTTGTGATGTTTTACATCACAAGCGGGTTTTCTAAAAATCCACCTGTGATGTGTATATAGTATAAAAGGC	21	100	GRMZM2G179265_T01	1	|||||||-||||||||||||:	protein transposon protein, putative, CACTA, En/Spm sub-class		0	1	27	11
zma-miRn150	KM221639	chr4	28191134:28191155(+)	3p	AATAGGTTTGGTTTGCATTTGA	AACATATCAGATGCAAACCAACCTATTAGTACAAACCGTGCAAAACCAACACCTGGATGGAGGTGGGAGGACCTTTTTGAAAATATCATGTTTTCAAAACAACCCTCTCACCTCCCCTGGATATTTTTAAAAAGGTCCTCCCGTCTCAATCCTTGTGTTGGTTTGCACGGTTTACACCAATAGGTTTGGTTTGCATTTGATATGTTCCCACAAAGTTATT	22	220	GRMZM2G528357_T01	1	-|||||||||:|||||||::			4	5	6	5
zma-miRn149	KM221640	chr4	245670454:245670477(-)	3p	AATAGACCAAGACATGCACACAGA	ACCCGTCACATTTGATTTGATTCTGTGCGTATGTCTTGGTTTATTAACTAATGACTTAATAGACCAAGACATGCACACAGAATCAAACCAACAATCAAAC	24	100	GRMZM2G049238_T01	1	||||:||||||||||:|-||||||	Oligopeptide transporter OPT superfamily Hydroxymethylglutaryl-CoA reductase, class I/II, substrate-binding	protein transposon protein, putative, unclassified, expressed	17	14	6	1
zma-miRn148	KM221641	chr4	244102809:244102832(-)	3p	AAAAGATTGCATGATATAACCCTG	ATTGTCTCTTGACTGTATTATTTATGGTCTAGTATTTTGAGATTGTATCATACAGTCTTTTAAGAGCATGTATAAAACTAAGATACTAGTTCGATTTTTTAAGTATAAGAGACGATTAAAAGATTGCATGATATAACCCTGAGACTCTAGATTATTAATA	24	160	GRMZM2G560098_T01	1	-|-||||||||||||||||||||-			6	3	2	0
zma-miRn147	KM221642	chr4	243114417:243114440(-)	5p	AGTTTGGTGGACAGGAAAATGGAG	CTTAGTGATACTTTAGGGCTAGTTTGGTGGACAGGAAAATGGAGAGGGTCCATTGGAGAGGGATCTCATCGCTATTCAATTTTAAATAGGGAGGAGATTCCTCTCCCGTGGATCCCCTCCATTTCCCTGTTCACCAAATC	24	140	GRMZM2G475583_T01|GRMZM2G475583_T02	2	||||||||||||||--|||||:||;||||||||||||||--|||||:||	Zinc finger, PHD-type Protein kinase C, phorbol ester/diacylglycerol binding Zinc finger, FYVE/PHD-type| Zinc finger, FYVE/PHD-type Protein kinase C, phorbol ester/diacylglycerol binding Zinc finger, PHD-type	protein PHD-finger domain containing protein, putative, expressed| protein PHD-finger domain containing protein, putative, expressed	17	11	3	4
zma-miRn146	KM221643	chr4	243095281:243095304(-)	5p	TTAGGACTAGTTTGGGAGACACAA	GTAAGGATAATTGAGGGGATTTAGGACTAGTTTGGGAGACACAAAACCGGAGGGGATTGAAGGAGACAGAATCCTCTTCTTATTCAAATTTGAATAAAAAGAGGATTATATCCTCTCTAATTCTCTCCGGTTTTATGGCTCCCAAACTAGCTCTTAGAGA	24	160	GRMZM2G087150_T04	1	|||||||||||||||||-||||||	protein GDSL-like lipase/acylhydrolase, putative, expressed		9	21	12	5
zma-miRn144	KM221645	chr4	240513026:240513048(-)	3p	AATTTAGGACAGAGGGAGTAGCA	TACTCCCTCCGTCCTAAATTAGTATTCGTTTTAGATATTGGTTTTTCTATGTCTATATTAAATTAGTTAGTGGTAGATATAGACACAAATATAAAACATATTATTGTATGAATCCATTAAAACCCTAAAATGAATTTTAATTTAGGACAGAGGGAGTAGCATTAAGTACTTCAAAGTGCC	23	180	GRMZM2G135120_T01	1	||||||||||-|||||||:||||	protein expressed protein		8	19	5	4
zma-miRn143	KM221646	chr4	240118562:240118582(+)	3p	AGTGTCTGATTGAGCCGCGCC	AGGGAGCGATATTGGCGAGGTTCAATCAGATGATGTATTTTTCTTATATATAAATTTGCATGCATGAAGGTGTGAATCCAGTGTCTGATTGAGCCGCGCCAATATCACTTCCTTCCACCA	21	120	GRMZM2G061392_T01	1	|:||||:|||:||||-|||||	protein expressed protein		11	5	1	0
zma-miRn141	KM221648	chr4	238572592:238572615(+)	3p	AAAGACTAGATGGTGTAGCACACA	TACAACATCATGTATTGGAGTGTGTGGCACACCATCTAGTACTTTGGATTTTATTTAAAGACTAGATGGTGTAGCACACATCTCAATGCAATATGAATGG	24	100						8	4	4	1
zma-miRn140	KM221649	chr4	236954441:236954461(+)	5p	ATGCATTTTTAGGTCCTTGAA	TGGTCCATGAACTTTAAAAATGCATTTTTAGGTCCTTGAACTTGTTAAATGATGTATCACAGATCCCTAAACTTGAAAAAATGGTGCATCACAGGTCTTTTTTTAGACCATGCCAATCACTGTTATGTGCCACTTAACAAATTCAAGGGCCTAAAAATGTATTTTCAAAGTCCGTGGATC	21	180	GRMZM2G129954_T02	1	||||||:||||||-|||||--	CheY-like	protein OsRR10 type-A response regulator, expressed	1	3	3	6
zma-miRn139	KM221650	chr4	233823066:233823089(-)	3p	ATTTTCGGTGGCTTCTGACACGGC	TTCGGCGGTCTCAATTATTTTCGGCGGCCAGGTCGAAGCCGCCGAAAATGAGTAGTTATTTTCGGTGGCTTCTGACACGGCCGCCGAAAATTAAACTTTT	24	100	GRMZM2G006585_T01	1	|||||||||||||||||-|-||-|	Zinc finger, B-box Protein of unknown function DUF597	protein zinc-binding protein, putative, expressed	6	2	3	7
zma-miRn137	KM221652	chr4	210662262:210662285(-)	5p	AGATAAAGTTATGTCTGACGGCTT	GTTAGCAGATAGACTATCGGAGATAAAGTTATGTCTGACGGCTTTTATGCTAGCCATCAGACGTAACTCTTATCTCCGACGACTGGTAGATAGACTGTCA	24	100	GRMZM2G505741_T01|GRMZM2G507883_T01|GRMZM2G531448_T01|GRMZM2G586915_T01	4	||||||-||||||||:|||||||-;||||||-||||||||:|||||||-;||||||-||||||||:|||||||-;||||||-||||||||:|||||||-	protein expressed protein| protein expressed protein| protein expressed protein		4	6	0	1
zma-miRn136	KM221653	chr4	209467230:209467253(-)	3p	ATGCAATTGGAGAACAGATGGGTT	GTGCGAAATTTCGACAACATAACCCTGCTGTTCTCCACTTGCAAGCTTGAAAAATATATGCAATTGGAGAACAGATGGGTTATATTGCCAAACTCCGTAG	24	100	GRMZM2G583289_T01	1	-||||||||||:||||||-|||||	protein retrotransposon protein, putative, unclassified		9	4	4	1
zma-miRn134a	KM221655	chr4	196687118:196687138(-)	5p	AGAGGATTGAAGGGATTAAAT	TTCAGTTAGGAGAGGACTGTAGAGGATTGAAGGGATTAAATCTTTTTCTAGTCAAAATTGAATAGAAAAAGATTTAATCTCTTTTAATCCTCTTCGATCC	21	100	GRMZM2G318799_T01	1				4	5	1	2
zma-miRn134b	KM221656	chr7	113515781:113515798(+)	5p	AGAGTATTGAAGGAGATT	TCGATTGCGGCTAGATTGAAGAGTATTGAAGGAGATTAAATTCTTTCTTAGTCAAAATTGAATAAAAGACGATTTAATCTCCCTCAATTCCTTCGATCCAAACGCAACCGAACAAGCCCT	18	120	GRMZM2G370546_T01	1	-|||||||||||||||-|	protein expressed protein		24	8	6	7
zma-miRn134c	KM221657	chr7	167736335:167736358(-)	5p	AAGAGTATTGGAGGGATTGAGGGG	CTTAGGCTTCGTTTGGGAGCAAGAGTATTGGAGGGATTGAGGGGCTGGAATCCCTTATTATATTTTGAATAGTACGGGATTCTAGTCCCCTCAATCCCTCTAATACCCTTGCTCCCAAAC	24	120	GRMZM2G057158_T01	1	|||||-|||||||||-||||||||	Ubiquitin Heat shock chaperonin-binding Ubiquitin-associated/translation elongation factor EF1B, N-terminal, eukaryote UBA-like Ubiquitin-associated/translation elongation factor EF1B, N-terminal	protein Ubiquitin family domain containing protein, expressed	11	1	1	0
zma-miRn133	KM221658	chr4	196665232:196665255(-)	3p	TCTTGTTAGAGTATCAGTGTCCCT	TAGACAGTCAAGAAAAAGTGACACTAATGCTCTAACAATGGAACTAAAGACTAATAAACTAATTACTAATTACTTGACTTAGCCAAAGTGTTGGCTAGAAGGTATTAGAAGTTAGCTTATCAAACTTAAGTTAGTTCTCTTGTTAGAGTATCAGTGTCCCTTTTTCTTCACCATATAGAT	24	180	GRMZM2G385338_T01	1	||||||||||||||||||||||||	Zinc finger, FYVE/PHD-type Bromodomain FY-rich, N-terminal FY-rich, C-terminal Zinc finger, PHD-type Phosphopantetheine attachment site Zinc finger, RING-type	protein PHD-finger domain containing protein, putative, expressed	12	44	75	35
zma-miRn132	KM221659	chr4	196664098:196664121(+)	3p	GAGACGTTAGATCTGAGATGGATG	TATTAAATCATCATCACTCTTCTCAGATCTAGCATCTCTGTTTGATCTATATATTTTGCAAAGAACACCATCCAAAGCGGTGGAAGATGTTATTAGTAAAATACACCGAGCAATCAGAGACGTTAGATCTGAGATGGATGTTGATAATTTGATATGTGCA	24	160	AC191246.3_FGT004|GRMZM2G099542_T01	2	||||||||||||||:||||||||:;:|||||||||||||:|||||||||	Thioredoxin-like fold|	protein OsPDIL1-3 protein disulfide isomerase PDIL1-3, expressed	2	2	8	4
zma-miRn131	KM221660	chr4	196247958:196247981(+)	5p	AGTGTTATGACCTGGACACTCGGC	AGGCCAACCTTCTTTGTCGAGTGTTATGACCTGGACACTCGGCAAAGTAGCTATAGCAAAGAGGTACTTTGCCAAGTGTCAAGGTCATAACACTTAGCAA	24	100	GRMZM2G575335_T01	1	|||||:||-||||:||||||||||	protein retrotransposon protein, putative, LINE subclass		2	4	1	5
zma-miRn130a	KM221661	chr4	195915002:195915025(-)	5p	ATATGCATTGAGATGGATTGGGAT	TGATATATTAACCCTAATACATATGCATTGAGATGGATTGGGATGTAAGTTAAACTAATTTATATCTCAATCCATCTCAACACACATAGATTGAGAGTAC	24	100						5	4	0	2
zma-miRn130b	KM221662	chr5	47975782:47975805(-)	5p	ATATGCATTGAGATGGATTGGGAT	TGATATATTAACCCTAATACATATGCATTGAGATGGATTGGGATGTAAGTTAAACTAATTTATATCTCAATCCATCTCAACACACATAGATTGAGAGTAC	24	100						5	4	0	2
zma-miRn129	KM221663	chr4	187920015:187920032(+)	5p	AAATTGCGGACTATTTTC	GCCAGAGGGTAGCCGCCGAAAATTGCGGACTATTTTCGACGGTCTGACACAGCCGCCGAAAATAGCGTAATTTTCGGCGGCTTCTGACACAGCCGCCGAA	18	100						8	5	11	11
zma-miRn128	KM221664	chr4	186240973:186240996(+)	5p	GAAGACACTCGGCGAAGACTAGCT	GCTTTGCCATGTGTCACATGAAGACACTCGGCGAAGACTAGCTTTGTAGAGTGTTAAAAAGGCACTCGACAAAGAAGTAGTTTGTCGAGTGCCCAATCTTTGTCGAGTGCTTGTTAGTGCGCACTCGGCAAAGTATTTTTTTAAAAAAAAATTAAATAGTCTTTGCCGAGTGTCAGATCTAGGACACTCGGCAAAGTATA	24	200	GRMZM2G017241_T01	1	|||||||||||||:|||||-||||	protein targeting protein-related, putative, expressed		17	15	14	12
zma-miRn126	KM221667	chr4	17990530:17990553(+)	3p	AGAGGATTTGAGTTTTAAAACTAG	TTTAAAGCTACTTTGAGAACCTCAGATCCTCTTCGAGATTGAAGGAGATTAAAATGTAAATGAACTAATTTTCTCTTTAATTCTCTTTAATTCCGAAGAGGATTTGAGTTTTAAAACTAGCCTATTACGCAACCACTTCC	24	140	GRMZM2G005229_T03	1	|||||||||:||||||-			4	4	2	1
zma-miRn122a	KM221672	chr4	155536083:155536106(-)	3p	AAATACGGGCTTATTTTCGGCGGC	CGACTGACACAGCCGCCGAAAATAAGGCTATTTTCGGCGGCTTCGTAATGCCGCCGGAAATACGGGCTTATTTTCGGCGGCCGGTTATAGGCCGCCGAAA	24	100						33	26	6	9
zma-miRn122c	KM221674	chr5	101569587:101569608(-)	3p	AAATACGGGCTTATTTTCGGCG	GGCGACTGACACAACCACCGAAAATAAGGCTATTTTCGGCGGCTTCATAATGCCGCCGGAAATACGGGCTTATTTTCGGCGGTCGGGTATAGTCCGCCGA	22	100						5	7	0	0
zma-miRn122d	KM221675	chr8	43545217:43545238(-)	3p	AAATACGGGCTTATTTTCGGCG	GGCGACTGACACAGCCGCCGAAAATAAGGCTATTTTCGGCGGCTTCATAATGCCGCCGGAAATACGGGCTTATTTTCGGCGGTCGGGTACAGGCCGCCGA	22	100						5	7	0	0
zma-miRn121	KM221676	chr4	143099826:143099849(+)	5p	TTAGCACTATAGAAACAAACAGAC	AGTTAGCAGATGCTAAACTTTAGCACTATAGAAACAAACAGACTTTGGTCTGTTTATTTCTATAGTGGTAAAGTTTAGCACGTGTTAAACTTTAACTAAA	24	100	GRMZM2G141222_T01|GRMZM2G141222_T02|GRMZM2G141222_T03|GRMZM2G141222_T04	4	||||||||||-||--|||||||||;||||||||||-||--|||||||||;||||||||||-||--|||||||||;||||||||||-||--|||||||||	protein retrotransposon protein, putative, unclassified| protein retrotransposon protein, putative, unclassified| protein retrotransposon protein, putative, unclassified| protein retrotransposon protein, putative, unclassified		1	3	5	4
zma-miRn120	KM221677	chr4	12883994:12884014(+)	3p	TAGGAGAAGGTAGACAAGCCG	GGATTGCCTACCTTCTCCCAATATCTTAAGCTTTTGCATTGAATTGGTTAGTGTGTCCACTCTAACATGGTATCAAAGCATAAATGAAGGGACGGAGGCATAAATGAAGCGTCTGCCAGGATTCGAACTCCAGACCTCTGGCTTTGGTACCATATTAGAGTTGACGCACTAGCTGGTTCAACATAAAAACTTAAGTTGTTAGGAGAAGGTAGACAAGCCGCTTATACACTTCAACACTAA	21	240	GRMZM2G174444_T03	1	|||||||||||||-|||-||:	Thioredoxin-like fold	protein thioredoxin, putative, expressed	1	3	16	13
zma-miRn118	KM221679	chr3	86749238:86749257(-)	3p	TTGTGGCAGTGTACATCTAA	ATCTATAGATGTACATTGCCACAAATTTTGAGATCAAAACTCATTTTGTAAAAACTGATACGAAAAACAAATTTCAGGTGTAATTTTGTCTTCAGTGCATATGCACCTAAAATTTGTTTATTTCGTCGTGTGAATTTTTGGGTTGAGTTTGAATCTCAATTTTGTGGCAGTGTACATCTAAAGCATGCATTATCGATGTG	20	200	GRMZM2G066805_T01|GRMZM2G469365_T01	2	:||:||||||:|||||-|||;:||:||||||:|||||-|||	Protein of unknown function DUF594| Protein of unknown function DUF594	protein conserved hypothetical protein| protein conserved hypothetical protein	1	9	44	35
zma-miRn117	KM221680	chr3	72031491:72031511(-)	3p	TTTTGGTAGTTTGATTGGACG	ACCATACGATCAAACTACCAAAAGTCATAAAAACTTCTAAAAGAATTTATAGATGTAATTTATTATTTACTCTACCAGTATATCAAATTTTAAGTTCGAATTCATCCTATGTTAAGACTTAAGAGCTATAAAAAAGAGAAAATTCATAGAACCTAAAATTTGATAAATTGGTAAAGTAAACAATAAATTATATCTATAATTTTTTAGAAGTTTTCATTACTTTTGGTAGTTTGATTGGACGACAATTGCACAATAAAGTT	21	260	GRMZM2G555943_T01	1	||||:||||||||||||-			1	5	5	3
zma-miRn116a	KM221681	chr3	62338867:62338887(-)	5p	TTGGTGGACAGGGATCACGAG	GACTCTCCGTGAGGGCTGATTTGGTGGACAGGGATCACGAGGGGATCCATGGGGGGCTCCCCCATGGATCCCCTCGTGATCCCTACCCACCAAATCAGCC	21	100	GRMZM2G580206_T01	1	||||||||-||||||||||||	protein cadmium tolerance factor, putative		1	0	8	2
zma-miRn116b	KM221682	chr9	1147880:1147900(-)	5p	TTGGTGGACAGGGATCACGAG	ACAGCCGTATAAGGGTTGATTTGGTGGACAGGGATCACGAGGGGATCCATAAGAGGAATCTCGTTGCTTTTCAAGATCACGAGGGGATCCATGGGGAGGAATCTCCTTGCTGGATCCTCTCGTGATCCTTGTCCACCAAA	21	140	GRMZM2G580206_T01	1	||||||||-||||||||||||	protein cadmium tolerance factor, putative		1	0	8	2
zma-miRn115	KM221683	chr3	2881779:2881802(+)	3p	AAGTATAAGGACTAGAATGTGCGT	AAACTCTCAATATGTACATTTCAGTCCCTATACTTGTATGATTATGTCATCTTGATATCTAAACTTGTTTTTAGTGTCATAAAAGGTTCAAACTACTTGGATCTGTGATGGCACCAAAAACAAGTTTATGGATCCAAATAACATAGCTATATATATAAGTATAAGGACTAGAATGTGCGTGTTGAGAGTCAATAGGATCT	24	200						27	71	62	45
zma-miRn111	KM221688	chr3	211456179:211456199(-)	5p	CCAAAACCCGGAGTGGATTGA	TATAGGGCTAGTTTGGAAGTCCAAAACCCGGAGTGGATTGAAGGTGCTAAAATCTCCTCCTTAAGGCTAGTTTGAGAACCACAATTTTCCAAGGGATTTCTATTTTCCCATAGGAAAATGAACTAATTTTCCTTGGAAAAATAGAAATCCCATAAAAAATGGGGTTTCCAAGCCCTTATATTTCGAATAAACAGAGGATTTTAATCCCTCCAATTCCCTTCGGGTTTTGAACTTCCAAAC	21	240	GRMZM2G034551_T01	1	|||||||||||||-||||||-	Zinc/iron permease, fungal and plant Zinc/iron permease	protein metal cation transporter, putative, expressed	0	1	66	21
zma-miRn108	KM221691	chr3	195081237:195081257(-)	3p	TGGAACTGTTGTCCTTGGCAT	TCGAGGATTGAGCTCTATGCCGAGGACAACAACTCCATGGCTTTCAGCAAGCCAGATGGGGAGGAAACCTCCATGCCAACCCCATATTGTAAATTGATTTAATCGCAAACGCTGGAGTTTTGAATTGATGCAACAATAAAACTCAGAAAATGGATAGATATTCAATCATTATAGTCAATATAGAGTCACAATCAATTTACAATGTGGGGTTGGCAGAAAGGTTTCCTCTCCCATAGTCCCATCTAGCCTACCGAAAGCCATGGAACTGTTGTCCTTGGCATAGAGCTCAATTATTGATGA	21	300	AC211208.3_FGT004	1	|||||-|||||||||||-|||	protein retrotransposon protein, putative, unclassified		97	75	25	10
zma-miRn107	KM221692	chr3	194330257:194330280(-)	3p	AAGTATTTAGAAACGGAGGTAGTA	TTCCAAGCCTACGTTACTACTCCCTCTGTTTTTTTATACATGACGTTTCCTAATTCAAAGCTGAATTGTTGGGCGTCAAGTATTTAGAAACGGAGGTAGTATTTATTATTTGGCCCAACG	24	120	GRMZM2G175419_T03|GRMZM2G487119_T01	2	||:|||-||:||||||||||||||;||:||||||:-			22	25	19	16
zma-miRn106	KM221693	chr3	174681377:174681397(+)	3p	TGGTGGAAAATTTCAGGTTAG	GGTGAATAGGCTAACCTGAAAATTTCCACCACAAACTTCGAAAGATTGCTCCCAGTATATGCTTAGAATGTACAGGAACTAAAGGAGTCACAGCCACTGGTGAGAAATAAAAAAGGAAGTATCAAGGACAAAAGGAACTTTTTTTTCTTTTGAAGTTTGTGGTGGAAAATTTCAGGTTAGCCTATCACCACCTCTAGCTC	21	200	GRMZM2G136453_T01	1	|||||||||||||||--||||	Purple acid phosphatase-like, N-terminal Metallophosphoesterase Fibronectin, type III	protein nucleotide pyrophosphatase/phosphodiesterase, putative, expressed	1	1	6	3
zma-miRn105	KM221694	chr3	173914639:173914662(+)	5p	ACTGGAGGGGATTGGAGAGGCTAA	TTAGTTTGAGAGCCACAAAACTGGAGGGGATTGGAGAGGCTAAAATCCTCCCCTTATTCAATTTCGAATAAGAAGAAGATTTTAGCCTCTCCAATTCTCTTCGGTATTTGAACTCCCAAA	24	120	GRMZM2G034551_T01|GRMZM2G380668_T01	2	-|:||||||||||||||-||||||;||::|||||||||||||-||||||	Zinc/iron permease, fungal and plant Zinc/iron permease| Sodium:dicarboxylate symporter	protein metal cation transporter, putative, expressed| protein expressed protein	10	0	2	1
zma-miRn104	KM221695	chr3	161575729:161575752(+)	3p	AACTGACCCCTAGCACTGACGACA	TTCACTGGCGTTTTTCAGTGACGCCAGTGCTAGGGGCCAGTAGAATTCGAATAAACAACTGACCCCTAGCACTGACGACACTAAAAAACGCCAGTGCAAA	24	100						18	12	7	0
zma-miRn103	KM221696	chr3	1546030:1546053(+)	3p	ACCCCTGGATGAGAAATGAAGGCA	TTGTGCTCATATGAGCACTTTAAATCTGGTGCCTTCATTTCTCATCTAAGTGTGAATAGACATTTTCTAGTTTCTTCTGTGCGTCACCCTTGACCACCTGCGCCGTCTGTCGCTTCTATGTGCCACTGCTGCTCTCACCCCTGGATGAGAAATGAAGGCACCAGATTTAAAGTGCTCATA	24	180						117	91	42	25
zma-miRn99	KM221700	chr2	9941886:9941904(-)	3p	GCTTTAAGATTGATGGGGT	CCACCCCATCAATCTTAAAGTAATAGAACACCGATCTTAAAGCAATAGAACAGCCTGCAGAGAAGTGGCTCGGTGTTCTGTTGCTTTAAGATTGATGGGGTGGACATGTGTCGTGAATCC	19	120	GRMZM2G100579_T01|GRMZM2G100579_T02|GRMZM2G348316_T01	3	||||:||:||||||||-:|;||||:||:||||||||-:|;|-|||||:||||||:||||	AIG1| AIG1| protein transposon protein, putative, Pong sub-class, expressed	protein GTP binding protein, putative, expressed| protein GTP binding protein, putative, expressed	0	10	11	8
zma-miRn95	KM221704	chr2	84431424:84431447(-)	5p	AATAACTCTATTTTCGGCGGCCAG	GGCTCTCGGTGGCCGTCGAAAATAACTCTATTTTCGGCGGCCAGGTTATAGGCCGCCGAAAGTAGCTTTATTTTCGATGGCCACTGACACAACCGCCAAA	24	100	GRMZM2G067315_T01	1	||||||-|||||||||||-||||||	Prion protein Dense granule Gra6 protein HMW kininogen Potassium channel, voltage dependent, Kv3.4 Adrenergic receptor, alpha-1A	protein retrotransposon protein, putative, unclassified, expressed	6	5	1	0
zma-miRn94	KM221705	chr2	82518736:82518759(-)	3p	AAACGTGTCGGGCTTTAAACGGGC	CAAACCCGAAAAGGCCCGATACGTTTAATTTCGGGCCGGCCAGGCCCGTATTGAGCTAAACGTGTCGGGCTTTAAACGGGCAGCCCGAAAATTGTAAAGG	24	100						9	4	2	3
zma-miRn93	KM221706	chr2	7069831:7069854(-)	3p	ACGACTGAAGGGTAAATTTGTCTT	ATACAAAGATAAATTTACTCTTCAGTCGTAATTATGATTTTGTCCCTCTTTGAAAATTAACTGTTTGTAATTGTGATTTTACCTCTGTTTTTTAAAGGAGTGAGCAAAATCACAACTACGACTGAAGGGTAAATTTGTCTTTGTATATCCTATTTCACAT	24	160						0	5	22	6
zma-miRn92a	KM221707	chr2	38358154:38358174(-)	3p	AAGAGAATACACAGGCTGACA	ACCCACATGTCAGCCTATGTCAGCCTGTGTATCTTTTTTGTCTCTCTTTTTCCGCATGTCTGGTGAGGGAGAACTGAGAAAAGAGAATACACAGGCTGACATGTGGGGTCCACATGTAAA	21	120	GRMZM2G102605_T01|GRMZM2G102605_T02|GRMZM2G102605_T03|GRMZM2G505934_T01	4	|||||||||-|||-|||||-|;|||||||||-|||-|||||-|;|||||||||-|||-|||||-|;||||||-:|||||-|||||||	Cold acclimation WCOR413| protein cold acclimation protein WCOR413, putative, expressed| Cold acclimation WCOR413|	protein cold acclimation protein WCOR413, putative, expressed|| protein cold acclimation protein WCOR413, putative, expressed	2	5	6	9
zma-miRn92b	KM221708	chr5	214444794:214444814(-)	3p	AAGAGAATACACAGGCTGACA	TGTCAGTTTGTGTATCTCTTTTCTCTCTTTTTTCTGCATATCTGGTGAGAGAACCAGGAAAAGAGAATACACAGGCTGACATGTGGGGTCTATATATCAA	21	100	GRMZM2G102605_T01|GRMZM2G102605_T02|GRMZM2G102605_T03|GRMZM2G505934_T01	4	|||||||||-|||-|||||-|;|||||||||-|||-|||||-|;|||||||||-|||-|||||-|;||||||-:|||||-|||||||	Cold acclimation WCOR413| protein cold acclimation protein WCOR413, putative, expressed| Cold acclimation WCOR413|	protein cold acclimation protein WCOR413, putative, expressed|| protein cold acclimation protein WCOR413, putative, expressed	2	5	6	9
zma-miRn91	KM221709	chr2	36633286:36633306(-)	3p	TTATGTAGATGGTATCAGAGT	AACAGTTTTTGCTCTGATTCCATCTACATAACAAGTAATAACATCGCAAAGGTTCCTTTTCTATGCAATTCTATTATTTGTTATGTAGATGGTATCAGAGTAAAATTAGGGAGGAGGGTT	21	120						1	4	12	5
zma-miRn90	KM221710	chr2	27738365:27738385(-)	5p	ACAACAAATTGGTGACTCGGC	CTACAAACTTTTGGCTTTGCACAACAAATTGGTGACTCGGCAGGAGTTGGCCTTAGTGGTCACCGGCGAGTCACCAATTTGTGGTGCACAGCCAAAAGTT	21	100	GRMZM2G122455_T01	1	|-||||||||:||-			3	3	3	2
zma-miRn87	KM221713	chr2	221828183:221828205(+)	5p	TTGAAGTAAACATGTATGAAGTC	CGCTTTGATGGCCTAAATTTTGAAGTAAACATGTATGAAGTCCCCATCATATTGCTATGATGGAGACTTCGTACATGTACTTCAAAATTTAGTCTGCTTG	23	100						3	3	14	25
zma-miRn86	KM221714	chr2	221113664:221113685(+)	5p	TCCCTCTCTCCCTTGAAGGCTC	AATGGCATGGCTCTCTTGGTCCCTCTCTCCCTTGAAGGCTCTCTCTGGTAAATATGGTTGCCTTTCACAATGAACTTCCATCAGATCTTTGTGAGAGAGCCTTCAGGAGGGGGGGGGGAT	22	120	GRMZM2G178917_T01|GRMZM2G361855_T01	2	:|||||:|||||||--||||||;:|-||||||||||:||||||:|	Adrenodoxin reductase Flavin-containing amine oxidase FAD dependent oxidoreductase Amine oxidase Cyclopropane-fatty-acyl-phospholipid synthase Methyltransferase type 11 Methyltransferase type 12| protein expressed protein	protein Cyclopropane-fatty-acyl-phospholipid synthase, putative, expressed	100	119	33	9
zma-miRn84	KM221716	chr2	210785769:210785787(+)	5p	TGTACTTTGTTATTTACTC	ATGCTCAAAAAAATATAGATGTACTTTGTTATTTACTCTGTACATTTTGGTAGTACAAAAATGTGTGCAGTAAATAGCGACAAGAATGTGCAGAGTAAATAACGAAGTACATCTATAAAT	19	120	GRMZM2G055271_T01	1	|||||||:|||||||||||	protein C2 domain containing protein, expressed		2	4	17	10
zma-miRn83	KM221717	chr2	208784959:208784979(+)	5p	CGAGAGGATTGAAGGGGTTAA	TTGCTTGGGAGCTAGGACCCGAGAGGATTGAAGGGGTTAAAATTTTCTTGTTATTCAATATTGAATATTAAGGAAATTTTAGTGACTTTAATCCTCTCCG	21	100	GRMZM2G019180_T01|GRMZM2G318799_T01	2	-||||||||||||:|||||||;-|||||||||||||||:||||	protein disease resistance protein RPM1, putative, expressed		0	1	8	2
zma-miRn82	KM221718	chr2	206287480:206287500(+)	3p	TTCGATCCAGATGCAACCGAA	ATTTTGTTCGGTTGTGTGGGGGTCGAGGGAGATTAAATCACCTTCTATTTAATATTAACTAAGGAGAAATTTATTCTAGTTCGATCCAGATGCAACCGAATAAGCCCATAGGATACCCCT	21	120	GRMZM2G505486_T01	1	|||||||||||:||||||||-	protein rhodanese, putative, expressed		1	0	5	5
zma-miRn81	KM221719	chr2	193504603:193504623(-)	3p	AACGTGGGAAGGCTTGATCTA	TAATGTGAAACTAGATCAAATCTTGGCACGTTTAGGAGCCAGTGTCCCTGCCCAGGCCATCGATAGGTCGACTCCATGTTGTATATTGGCTAGCTCTGTAGCTTGGCTCACTGGCTCTTAAACGTGGGAAGGCTTGATCTAGTTTGAGATTGGTGCACAA	21	160						2	2	9	1
zma-miRn80	KM221720	chr2	181849359:181849382(+)	3p	ATTTGTAGTGTTCAGATTAAGTTT	TTACAAACCACTATTGTAATCTTAGTCTGGATACTATAAAAAATAGTATGCGTATTTTAAAATATGCTTACTATAAATTTGTAGTGTTCAGATTAAGTTTAGAATAGTTGTCTAAGATTT	24	120						3	3	5	3
zma-miRn78a	KM221722	chr2	163230129(-)20(-)		ATATAATAGGAGTAGGATGGA	TTCTATATTACTCGAATTATATACAAAATTTTAAGTTTAAATTCATTTATTTTACCTATAGCAAGAGATAAAATTTCTGACAAGTTTAAATTAAAAAATCGGCTAAAATGTTCTTTTTTATTACAGCTAAAACATAATGAATTTGAACTTGGATTTTTCTATATAATAGGAGTAGGATGGAAAAAATATGTATGAATTTT	21	200	GRMZM2G072890_T01	1	|||||||-:|||||:|||:||	Antifreeze protein, type I Late embryogenesis abundant protein 3	protein late embryogenesis abundant protein, putative	4	16	34	16
zma-miRn78b	KM221723	chr5	33713718:33713738(-)	3p	ATATAATAGGAGTAGGATGGA	CCATCCTACTCCAATTATATACAAAACTTCAATTTCAAATTGATTATATTTTAGTTGTAATAAAAAAGTAAAATTTCTAACAAGTTTAAATTAGATAATTAGCTAAAATATTCTTTTTTATTAAAGCTAACATATAATGAATTTTAATTTGAAATTTTATATATAATAGGAGTAGGATGGAAAGAATATGTATGAATCTT	21	200	GRMZM2G072890_T01	1	|||||||-:|||||:|||:||	Antifreeze protein, type I Late embryogenesis abundant protein 3	protein late embryogenesis abundant protein, putative	4	16	34	16
zma-miRn78c	KM221724	chr5	33870551:33870571(+)	3p	ATATAATAGGAGTAGGATGGA	TATCCATACATATTTTTCCATCATACTCCAATTATATGCAAAATTTCAAGTTCAAATTCGTTATAATTTAGCTATAACAAAAAGATAAAATTTCTGACAAGTTTAAATTATAAAATCGGCTAAAGTGCTCTCTTTTTTATTACATATAAAATATAACAAATTTGAACTTGAAATTTTGTATATAATAGGAGTAGGATGGAAATAATATGTATGCATTTTT	21	220	GRMZM2G072890_T01	1	|||||||-:|||||:|||:||	Antifreeze protein, type I Late embryogenesis abundant protein 3	protein late embryogenesis abundant protein, putative	4	16	34	16
zma-miRn78d	KM221725	chr8	53885811:53885831(-)	3p	ATATAATAGGAGTAGGATGGA	CATACATATATTTTTTTTCCATTTTACTCCAATTATATACAAAATTTCAAGTTCAAATTCATTATACTTTAGCTGTAATAAAAATATAAATTTTCTGACAAGTTTAAATTAGAAAATCAGCTAAAATGTTATCTTTTTTATTACAGATAAAATATAACGAACTTGAACTTGAAATTTTGTATATAATAGGAGTAGGATGGAAATAATATGTATGGTTTTT	21	220	GRMZM2G072890_T01	1	|||||||-:|||||:|||:||	Antifreeze protein, type I Late embryogenesis abundant protein 3	protein late embryogenesis abundant protein, putative	4	16	34	16
zma-miRn76	KM221727	chr2	142627941:142627958(-)	3p	TGGACCTAGATGACACAC	TTTAAAGTGTGTCATCTAGTTCCATGTACTATTTCAAAGGTCATTGGAACCCCCATTAGTTTGAATGCCACATTAGCTGTTGAACCGGGCCTTAGCCCCATTTTGACTTCATTTGACGTACAATAAATAGTTAATGGAGGTTCATGTTACCTTGAATCGTACATGGACCTAGATGACACACCTGAAATTGTTCATGCACT	18	200						0	0	10	4
zma-miRn75	KM221728	chr2	139997625:139997648(-)	5p	CGGACATAAGGTAATATCCGACGG	GACGGCCCCTAGGATTCCGTCGGACATAAGGTAATATCCGACGGCTTATCTGACAGTCGTTGGACATAACGTTATGTCTGACGGTCCTTCTGCCAGCCGT	24	100	AC200099.4_FGT006	1	||||||||||||||||||||||||	Cytochrome P450 Cytochrome P450, E-class, group I	protein cytochrome P450, putative, expressed	2	32	7	23
zma-miRn70	KM221734	chr1	73124396:73124416(-)	5p	TCAGGAGCACAGTAGTTCAGA	ATAGTATTTCAACAGAAGTTTCAGGAGCACAGTAGTTCAGATACATAGTTCAACAACAAATGCTTCATGAGGACAATAGTTAATTGTTTTCTTCCTCGGAGTAGTTCAACAAGTGCTTCTGAACTACTGTGCTTCTGAAC	21	140	GRMZM2G153438_T01	1	:|||||-|||||||||:|||:|	protein nucleoside transporter, putative, expressed		0	1	5	8
zma-miRn69	KM221735	chr1	53895476(-)20(-)		TTAAGGTAATTGAGGACACCA	TTAACATAAGTTATGGCGTCCTTAATCACCTAAAAAAATATGAACTTGAAATTCATCTTGTACATAGAGAAATGAAAAAGACAAATCTTATGTACAAGTTAAATTTCAAGTTCATATTCTTTAAGGTAATTGAGGACACCATAACTTATGTTAGAAAATT	21	160	GRMZM2G043500_T01|GRMZM2G524393_T01	2	|:||:|||-||||||||||||;||||:||-|||||-||||||||	protein expressed protein		3	10	19	22
zma-miRn68	KM221736	chr1	53773733:53773756(+)	3p	TTGGAACAAGGGAAAAGTGAAGGA	AAAAATCCTTCATATTGTCTTTGTTCCAAAGGGACCCTTAGTCACTAAGGCTTCCTTTGGAACAAGGGAAAAGTGAAGGAATTTTGAAGGATTAAAACCC	24	100	GRMZM2G561422_T01	1	|||||||||:||||||:|:-			27	32	5	6
zma-miRn66a	KM221739	chr1	48048114:48048137(+)	3p	ATCTAGAGAGGAAGAGTGGAGCGG	GTTGGAGAGCGGATGAGAACAGAGTCGTTCTATTTCTATTTTCTAGGTGTTTGGTTATCTAGAGAGGAAGAGTGGAGCGGCTCTAGGAATATCTCGGTTA	24	100						45	22	3	4
zma-miRn63	KM221743	chr1	43392736:43392759(+)	5p	AGGGTTTGTTTGGGAGCAAGTGGA	AGACGGGATATTGTCAACTAGGGTTTGTTTGGGAGCAAGTGGATTAAAGTGAATTAAAGAGGCTTTGAATATAAGGAGATTTTAACGTCTTCAGTCTTGTTGCTCCCAAACACACCCTGA	24	120	GRMZM2G109967_T01|GRMZM2G109967_T02	2	||||||||||||||||||||||||;||||||||||||||||||||||||	protein CDP-alcohol phosphatidyltransferase, putative, expressed| protein CDP-alcohol phosphatidyltransferase, putative, expressed		7	4	1	1
zma-miRn60	KM221746	chr1	34977211:34977234(-)	3p	ATCCATGATTTGTAGTGACGGTTT	AGTGGTGGTTTTTTAAAAAACCGTCACTAAAAATCATTATTTCTACAGGCGGTTTTTTAACAAAATCGCCTATAAAAATCCATGATTTGTAGTGACGGTTTATTAAGAAAACCGCCACTA	24	120						4	5	7	8
zma-miRn56	KM221750	chr1	290734251:290734271(-)	3p	TGTGTTTGGCAATTTAGGAAC	CTTTTAGTTCCTAAGTTGCCAAACACATGGACTTAAGAAGGATTATCCCTCTTTAGTCCATGTGTTTGGCAATTTAGGAACTAAAAGGGACTAAAACGGA	21	100	GRMZM2G417765_T01	1	||||||||:|||||||||||-	DEAD-like helicase, N-terminal SNF2-related	protein SNF2 family N-terminal domain containing protein, expressed	2	2	9	7
zma-miRn55	KM221751	chr1	289537912:289537935(+)	5p	ATATGTTGAGGTAGATTGAGGTGT	AATATTAACCTCAATTCATATATGTTGAGGTAGATTGAGGTGTAAATTAGTTTAAGTTACACTTCAATACACCTTAATACATATGGATTATGATTAATACTCACCCAAACTAGATCTAAAGGGTGCATCGCCCACCCCTT	24	140	GRMZM2G359333_T01	1	|||||||||||||:||||-:||::	Zinc finger, FYVE/PHD-type Homeodomain-like Zinc finger, PHD-type SANT, DNA-binding	protein expressed protein	14	10	8	8
zma-miRn53	KM221753	chr1	257769635:257769658(+)	3p	AATTCTCGTCGGTTTGACCAGGCC	CCCGTCGGCTATCGTCAAACCGACGGGGATTAACAATTCATTCTCGTCAGACACGTAATTCTCGTCGGTTTGACCAGGCCGACGAGAATTAATTGTTAAT	24	100						2	3	1	4
zma-miRn51a	KM221755	chr1	253486086:253486109(-)	5p	AGGATTGAAGGGGATTAAGGGGGA	TGGTGACACGGAATCTCGGGAGGATTGAAGGGGATTAAGGGGGAAATAAGTTTATTTCCCCTGAATCTCCTCTAATCCTTCCGGGATCTTCTTGTCACGA	24	100	GRMZM2G465125_T01	1	||||||||||||||||-|||-|||	protein transposon protein, putative, CACTA, En/Spm sub-class, expressed		29	11	9	1
zma-miRn51b	KM221756	chr5	73432683:73432706(+)	5p	AGGATTGAAGGGGATTAAGGGGGA	GTGACAAAGGGATCCTGAGAGGATTGAAGGGGATTAAGGGGGAAATAAACTAATTTCTCTCTCAATCCCTCCGATCCTCCCGGGATCCCGGGTCACCAAA	24	100	GRMZM2G465125_T01	1	||||||||||||||||-|||-|||	protein transposon protein, putative, CACTA, En/Spm sub-class, expressed		29	11	9	1
zma-miRn49a	KM221758	chr1	241036135:241036155(+)	3p	TAACTGTTAGAGTAAGATGAA	AATTTCATGGCCAAATTCATCTTACTATAGCAGCTACAAAAAAGATAAAATTTCCGACAAACAATAATAGTTCAAATGCACCAAAATTTGTCTTTTTTGTAACTGTTAGAGTAAGATGAATTTGATCATAAAATTTTGTA	21	140	GRMZM2G019673_T01|GRMZM2G019673_T04	2	||||||:|||||||||||:||;||||||:|||||||||||:||	Uncharacterised conserved protein UCP007663 Six-hairpin glycosidase-like| Six-hairpin glycosidase-like	protein alpha-1,2-fucosidase, putative, expressed| protein alpha-1,2-fucosidase, putative, expressed	2	17	17	18
zma-miRn49b	KM221759	chr2	193503590:193503610(-)	3p	TAACTGTTAGAGTAAGATGAA	TACACAAAATTTAATGGTTGAATTCATCTTACTCTAGTAGTTACAAAAAAGACAAATTCTGATAAATAGTAATAGTTCAAATGCACCAAAATTTGTTTTTTAACTGTTAGAGTAAGATGAATTTGGCCATGAATTTTTGT	21	140	GRMZM2G019673_T01|GRMZM2G019673_T04	2	||||||:|||||||||||:||;||||||:|||||||||||:||	Uncharacterised conserved protein UCP007663 Six-hairpin glycosidase-like| Six-hairpin glycosidase-like	protein alpha-1,2-fucosidase, putative, expressed| protein alpha-1,2-fucosidase, putative, expressed	2	17	17	18
zma-miRn49c	KM221760	chr4	240478187:240478207(-)	3p	TAACTGTTAGAGTAAGATGAA	CATCTTACTCTAGCAGTTACAAAAAAGACAAATTTTGGTGCATTTAAACTATTACTGTTTGTCAAAAAAATTGTCTTTTTTAACTGTTAGAGTAAGATGAATTTGACCATTAAATTTTGT	21	120	GRMZM2G019673_T01|GRMZM2G019673_T04	2	||||||:|||||||||||:||;||||||:|||||||||||:||	Uncharacterised conserved protein UCP007663 Six-hairpin glycosidase-like| Six-hairpin glycosidase-like	protein alpha-1,2-fucosidase, putative, expressed| protein alpha-1,2-fucosidase, putative, expressed	2	17	17	18
zma-miRn47	KM221767	chr1	238910422:238910445(-)	3p	AACACACGTGGATTGCGGTGAATA	CTAGTATTCCCCCTAATTCACATGTGTTGAGATATATTGGGGTGTAAATTAGTTTAATTTATACTCTAATAAACCTCAACACACGTGGATTGCGGTGAATACTAGAGTATCCAAATAAGG	24	120	GRMZM2G538325_T01	1	|||||||||||||||-:||-			0	5	9	6
zma-miRn45a	KM221769	chr1	233559124:233559143(+)	5p	TTTTGTTAATGTTTGGAGTA	TCCTTGATGTTCTGGATAATTTTGTTAATGTTTGGAGTAGCCCCATCAAAGACACACCAGTTCCCGTGTTTCCAAAGCCACCAGGCTACCAGGATTACTGCAGAATTTAAACCTTTGATGGCGCTACTCCAAACATTAAC	20	140	GRMZM2G027864_T01|GRMZM2G104321_T01	2	|||||:|||||||||:||:-;|||||:|||||||||:||:-	Protein of unknown function DUF1544 Protein of unknown function DUF659 HAT dimerisation| Protein of unknown function DUF659 HAT dimerisation	protein transposon protein, putative, unclassified| protein transposon protein, putative, unclassified	1	2	11	13
zma-miRn45d	KM221772	chr5	8019954:8019973(+)	5p	TTTTGTTAATGTTTGGAGTA	ATTGTGAGCCCTTTGTTAATTTTGTTAATGTTTGGAGTAGCGCCGTCAAAGGTTTAAATTTTGCAGTAGTCCTGGTAGCCTGGTGGCTTTGGAAACACGGGAACTGGTGTGTCTTTGATGGGGCTACTCCAAACATTAAC	20	140	GRMZM2G027864_T01|GRMZM2G104321_T01	2	|||||:|||||||||:||:-;|||||:|||||||||:||:-	Protein of unknown function DUF1544 Protein of unknown function DUF659 HAT dimerisation| Protein of unknown function DUF659 HAT dimerisation	protein transposon protein, putative, unclassified| protein transposon protein, putative, unclassified	1	2	11	13
zma-miRn43a	KM221774	chr1	224516490:224516510(+)	5p	ATAAGACGTTTTGACATTTCT	ACTCCATCCGTTCCAAATTATAAGACGTTTTGACATTTCTAGATTCATATCTTTTGCTACTTGTCTAGATACGCAGTAAAAAGCTATGAATATAGAAATGTCAAAACGCCTTATAATTTG	21	120	GRMZM2G135120_T01	1	||||:|||||||||--|||||	protein expressed protein		0	5	5	4
zma-miRn43b	KM221775	chr1	9059987:9060007(+)	5p	ATAAGACGTTTTGACATTTCT	ACTTTCCCTGTTCCAAATCATAAGACGTTTTGACATTTCTATATTTCTAGCTTTTGATATGTACTTAGGTATACACTATGTCTAACACATAGCAAGAGTAATGTATATAGAAAAAGTCAAAATGTTTTATAATTTAAAAT	21	140	GRMZM2G135120_T01	1	||||:|||||||||--|||||	protein expressed protein		0	5	5	4
zma-miRn42a	KM221776	chr1	223492119:223492139(-)	3p	TTTGATGTTAGCATGTTAGTA	GGATGCTAACATTCTAACATCAAATCTTGTTCACCAAATCCACTAACTATGGATGAGTACCATCTTATCTCCTCTCTTATACTATTTTTCTAAAGAACCCCTATATTTTTATAGAATATAGCGCCGTTTCTAGTAAGACCGGTGGATCCGATGGATAGGATTTGATGTTAGCATGTTAGTATCTTAATTCTTTTTACACG	21	200	GRMZM2G526229_T01	1	|||||||||||||||||||:			0	2	8	2
zma-miRn42b	KM221777	chr9	150937905:150937925(-)	3p	TGATGTTAGCATGTTAGTACC	GATGCTACATTCTAATATCAAATCTTGTCTATCGGAACCACTATCTACGGCTGAGTGCAATCTCACCTCCTCTCAGACTATTTTCTAAAGAACCCCTATGTTTTTTATAGAATAGATCGTGTCCGTCCCCAAGTGGAACTGCTCACTCAGTCGTAGATGATAGAGCCAATGGATAAGATTTGATGTTAGCATGTTAGTACCCTAATCGTTTTTACACTAG	21	220	GRMZM2G526229_T01	1	|||||||||||||||||:			6	21	26	17
zma-miRn41	KM221778	chr1	21973905:21973928(+)	3p	ATATAGTGTAGTTTGAATATGGAT	GCTTATCCATACCCATACCCATATTTAAATTACACTCTAAAAACAATACAGTCTACAGTGCAAAATAGTGCAAAAGATGTTTTTGGTGACCATATGGATGAACTACTATACATTGCACTTATATGGTCACTAAAAACACCGTTTTGCATCGTTTTGCATTGCAGATTGCACTGTTTATATAGTGTAGTTTGAATATGGATATGTGTATAGGTAAGCTGCT	24	220	GRMZM2G414995_T01	1	|||:|:||||||||||||||:|||	protein expressed protein		9	7	6	8
zma-miRn40a	KM221779	chr1	194824060:194824083(+)	3p	TAAGAAAACCGCATGTGGAAACAA	TGAGGAAACAATATTTTCACAGGCGGTTTTCTTAAGCAACTGCTAGTGGAAATAACATAAGCACTGACAGGGTGCTTAAGAAAACCGCATGTGGAAACAAGATTTCCACTGGCCATTTTC	24	120	GRMZM2G535145_T01	1	||||||||||||||||:||||--			3	6	2	3
zma-miRn40b	KM221780	chr1	34950424:34950447(-)	3p	TAAGAAAACCGCATGTGGAAACAA	CTGAGGAAACAATATTTTCACAGGCGGTTTTCTTAAGCAACTGCTAGTGGAAATAACATAAGCACTGACAGGGTGCTTAAGAAAACCGCATGTGGAAACAAGATTTCCACTGGCCATTTT	24	120	GRMZM2G535145_T01	1	||||||||||||||||:||||--			3	6	2	3
zma-miRn39	KM221781	chr1	192162065:192162088(+)	5p	CTGTAGTGACTAACAGTGAGGCAG	TAATTCAAGTTCGGTCATCCTGTAGTGACTAACAGTGAGGCAGACTTGCCCACTCAAATTTTCGCAAGTTTTGGCCTCATGTGGTGACTAAAAGTGTTCCGATTATCCTAAATACACAAGACAAGAGGCTAAAATTTGTGAGAATTTGAGTGGGCAAGCCCGTTTCATTGTTAGTCACTACAGGATGACCGAACCTGACT	24	200	AC208924.2_FGT003	1	-||||||||||||-|-:|||:||||	protein expressed protein		1	6	19	21
zma-miRn38	KM221782	chr1	181482294:181482317(-)	3p	TGAGGCAGACAACATATGTAGAAC	CTTCGAATGTTCTACATATGTTGTCTGTCTCACTTGACACACTGAATTCTCAGAGCTTGAGAAAGTGTTGCTGCAAGTGAGGCAGACAACATATGTAGAACATTCGAAGTCCGTTGTCAG	24	120	GRMZM2G570109_T01	1	-||||||:||||||:||-			3	5	10	6
zma-miRn35	KM221788	chr1	171622437:171622457(+)	5p	TGTGGCCAGAGGACGTTGAAA	CGGAGGTAGATTTATTTTTTGTGGCCAGAGGACGTTGAAAATAAGGCCTACGTCGAAAACAACCTATTTTTAGCGACATAGGTCCTATTTTCGACAGCCTCTGGCCGCAAAAAACCCAAA	21	120						0	4	8	4
zma-miRn30a	KM221795	chr1	120385655:120385675(-)	3p	TTCGTGACCTTAAGATATGGG	ACTCCGTCCCATATCTTAAGGTCATGGAGGTTTGTACTAAGTCAATGTTTTGAAACTACCAACAATATCTATAAAAATAATTATTTTTAAATTACAGAAATTATATATTGTGGTAGATGTTTTAATAATAAATCTAATAGTTTTATTTTTATTTAGTCAATATTTATGAATATTTTGTTATTAACGGTCAAAGTCGGAAACATTTGACTTAGGACATATCTTCGTGACCTTAAGATATGGGACGGAGGGAGTAAGTGTTA	21	260	GRMZM2G538218_T01	1	||||||-|||||||-||:|||||	protein chalcone synthase, putative, expressed		2	7	16	25
zma-miRn30b	KM221796	chr1	74251779:74251799(+)	3p	TTCGTGACCTTAAGATATGGG	TCTGTTCTCTATCTTAAAGTCATGAATGTATGTCCTAAGTAAAATGATTAAACTTTGACCATTAATAACAAAATAATTATAAGTATTGTCTAAATAAAAATAGAACTATTAGATTTATTATTAAAACATCTATCTGAATATATATTTGTGTAATTTTAAAATAATTATTTTTATAGATATTCTTGGTCAAAGTTTCAAAACATTGGCTTAGGACAAATCTTCGTGACCTTAAGATATGGGACGGAGGGAGTATGTTAATA	21	260	GRMZM2G538218_T01	1	||||||-|||||||-||:|||||	protein chalcone synthase, putative, expressed		2	7	16	25
zma-miRn28a	KM221799	chr10	99886367:99886388(+)	3p	ACAGGATATTGGGTATTTCTTT	TAAACATATAGGAATTTTTGAAGGAAGGAAAGCCGGAAATACCCAATATCTTGTTCCAACAGGATATTGGGTATTTCTTTGTTTATTCTGAATCTTTCTA	22	100	GRMZM2G330095_T01|GRMZM2G427404_T01	2	||||||||||||||||||||||;||||||||||||||||||||||	Ribosomal protein S19/S15| Ribosomal protein S19/S15 Ribosomal protein L2 Ribosomal protein L2, bacterial-type Ribosomal protein S19, bacterial-type Translation protein SH3-like	protein chloroplast 30S ribosomal protein S19, putative, expressed| protein chloroplast 50S ribosomal protein L2, putative	42	50	14	2
zma-miRn28b	KM221800	chr2	91543850:91543871(+)	3p	ACAGGATATTGGGTATTTCTTT	AATGGATAAGGTTTGTCTCCTAAACATATAGGAATTTTTGAAGGAAGGAATGCCAGAAATACCTAATATCTTGTTCCAACAGGATATTGGGTATTTCTTTGTTTATTCTGAATCTTTCTA	22	120	GRMZM2G330095_T01|GRMZM2G427404_T01	2	||||||||||||||||||||||;||||||||||||||||||||||	Ribosomal protein S19/S15| Ribosomal protein S19/S15 Ribosomal protein L2 Ribosomal protein L2, bacterial-type Ribosomal protein S19, bacterial-type Translation protein SH3-like	protein chloroplast 30S ribosomal protein S19, putative, expressed| protein chloroplast 50S ribosomal protein L2, putative	42	50	14	2
zma-miRn28c	KM221801	chr2	9455283:9455304(+)	3p	ACAGGATATTGGGTATTTCTTT	TAAACATATAGGAATTTTTGAAGGAAGGAAAGCCAGAAATACCCAATATCTTGTTCCAACAGGATATTGGGTATTTCTTTGTTTATTCTGAATCTTTCTA	22	100	GRMZM2G330095_T01|GRMZM2G427404_T01	2	||||||||||||||||||||||;||||||||||||||||||||||	Ribosomal protein S19/S15| Ribosomal protein S19/S15 Ribosomal protein L2 Ribosomal protein L2, bacterial-type Ribosomal protein S19, bacterial-type Translation protein SH3-like	protein chloroplast 30S ribosomal protein S19, putative, expressed| protein chloroplast 50S ribosomal protein L2, putative	42	50	14	2
zma-miRn28d	KM221802	chr4	241922736:241922757(-)	3p	ACAGGATATTGGGTATTTCTTT	CTAAACATATAGGAATTTTTGAAGGAAGGAAAGCCGGAAATACCCAATATCTTGTTCCAACAGGATATTGGGTATTTCTTTGTTTATTCTGAATCTTTCT	22	100	GRMZM2G330095_T01|GRMZM2G427404_T01	2	||||||||||||||||||||||;||||||||||||||||||||||	Ribosomal protein S19/S15| Ribosomal protein S19/S15 Ribosomal protein L2 Ribosomal protein L2, bacterial-type Ribosomal protein S19, bacterial-type Translation protein SH3-like	protein chloroplast 30S ribosomal protein S19, putative, expressed| protein chloroplast 50S ribosomal protein L2, putative	42	50	14	2
zma-miRn28e	KM221803	chr4	36740775:36740796(+)	3p	ACAGGATATTGGGTATTTCTTT	CTCTTGAAGTTCCTTACCTTAATGGATAAGGTTTTTCTCCTTAACATATAGGAATTTTTGAAGGAAGGAAAGCCAGAAATATCCAATATCTTGTTTCAACAGGATATTGGGTATTTCTTTTGTTTATGTTGAATCTTTAT	22	140	GRMZM2G330095_T01|GRMZM2G427404_T01	2	||||||||||||||||||||||;||||||||||||||||||||||	Ribosomal protein S19/S15| Ribosomal protein S19/S15 Ribosomal protein L2 Ribosomal protein L2, bacterial-type Ribosomal protein S19, bacterial-type Translation protein SH3-like	protein chloroplast 30S ribosomal protein S19, putative, expressed| protein chloroplast 50S ribosomal protein L2, putative	42	50	14	2
zma-miRn28f	KM221804	chr5	209168754:209168775(-)	3p	ACAGGATATTGGGTATTTCTTT	TAAACATATAGGAATTTTTTGAAGGAAGGAAAGCCGGAAATACCCAATATCTTGTTCCAACAGGATATTGGGTATTTCTTTGTTTATTCTGAATCTTTCT	22	100	GRMZM2G330095_T01|GRMZM2G427404_T01	2	||||||||||||||||||||||;||||||||||||||||||||||	Ribosomal protein S19/S15| Ribosomal protein S19/S15 Ribosomal protein L2 Ribosomal protein L2, bacterial-type Ribosomal protein S19, bacterial-type Translation protein SH3-like	protein chloroplast 30S ribosomal protein S19, putative, expressed| protein chloroplast 50S ribosomal protein L2, putative	42	50	14	2
zma-miRn27	KM221805	chr10	98242118:98242141(-)	3p	TAATGACTCAGTGTATAAAGACGA	CGTCTCTATACAATGAGTCCTTGTATGTGTGGATCTTGCTTTGGCGCACATATGAGATGCACTTGGGTTTATCCTTAATTTCGGGTGTGACAGGTCGAGCCTAATGGGCTAGCATGGAGCATGGAAAATGTCATGCCTGAATTTAAGGGACAAACCCGGACGCGTCTCATATGTGCGCCAAAGAAGATCAACACATATAATGACTCAGTGTATAAAGACGAATGCCACAAACTTTATTAC	24	240	GRMZM2G408005_T01	1	|||||||||||||||||-||||:|	protein cysteine-rich receptor-like protein kinase, putative, expressed		1	5	5	3
zma-miRn26	KM221806	chr10	91002769:91002792(-)	3p	AAACACGCGAGAAGATAGGAGTTT	GGTGATTTAAACTCCGATCTCCTCACGTGTTTATTCCTCTAATCCCGTGGGAGCTGTTGGACAATGCCTAGGAACGGGTCTAGACCTCCCCTTGGTGCAGTGATTGGCGCCAACAGCTCCCATAGGATTAGAGGAATAAACACGCGAGAAGATAGGAGTTTTAATCGCCTGATTTGATCT	24	180						7	7	5	1
zma-miRn23a	KM221812	chr10	61977655:61977678(+)	3p	AATAGACTTATTTCCGACGGCTGG	ACTTATTTCCGACGGCCTAGGTGGTCAGCCGTCGGAAATACGCCTATTTCCGACGGGGGGCTGGTGAGCCATTGGAAATAGACTTATTTCCGACGGCTGGCCTGGGGCCGTCGGAAATAG	24	120	GRMZM2G090226_T01|GRMZM2G494993_T01|GRMZM2G558633_T01	3	|||||||-||||||||||||||||;|||||||-||||||||||||||||;|||||||-||||||||||||||||	Phosphate-induced protein 1 conserved region||	protein phosphate-induced protein 1 conserved region domain containing protein, expressed	17	9	11	14
zma-miRn23b	KM221813	chr4	198340409:198340432(-)	3p	AATAGACTTATTTCCGACGGCTGG	TGCTTATTTCCGACGGCCTAGGTGGCCAGCCGTCGGAAATACGCTTATTTCCGACGGGGGGCTTGTGAGCCATCGGAAATAGACTTATTTCCGACGGCTGGCCCTGGGCCGTCGGAAATA	24	120	GRMZM2G090226_T01|GRMZM2G494993_T01|GRMZM2G558633_T01	3	|||||||-||||||||||||||||;|||||||-||||||||||||||||;|||||||-||||||||||||||||	Phosphate-induced protein 1 conserved region||	protein phosphate-induced protein 1 conserved region domain containing protein, expressed	17	9	11	14
zma-miRn23c	KM221814	chr4	208436856:208436879(+)	3p	AATAGACTTATTTCCGACGGCTGG	GCTTATTTCCGACGGCCTAGGTGGCCAGCCGTCGGAAATACGCTTATTTCCGACGGGGGGCTTGTGAGCCATCGGAAATAGACTTATTTCCGACGGCTGGCCCTGGGCCGTCGGAAATAG	24	120	GRMZM2G090226_T01|GRMZM2G494993_T01|GRMZM2G558633_T01	3	|||||||-||||||||||||||||;|||||||-||||||||||||||||;|||||||-||||||||||||||||	Phosphate-induced protein 1 conserved region||	protein phosphate-induced protein 1 conserved region domain containing protein, expressed	17	9	11	14
zma-miRn23d	KM221815	chr5	77943334:77943357(+)	3p	AATAGACTTATTTCCGACGGCTGG	GCTTATTTCCGACGGCCTAGGTGGCCAGCCGTCGGAAATACGCTTATTTCCGACGGCTGGCTTGTGAGCCATCGGAAATAGACTTATTTCCGACGGCTGGCCCTGGGCCGTCGGAAATAG	24	120	GRMZM2G090226_T01|GRMZM2G494993_T01|GRMZM2G558633_T01	3	|||||||-||||||||||||||||;|||||||-||||||||||||||||;|||||||-||||||||||||||||	Phosphate-induced protein 1 conserved region||	protein phosphate-induced protein 1 conserved region domain containing protein, expressed	17	9	11	14
zma-miRn23e	KM221816	chr7	123564489:123564512(-)	3p	AATAGACTTATTTCCGACGGCTGG	GGTGGTCAGCCGTCGGAAATACGCCTATTTCCGACGGGGGGCTGGTGAGCCATCGGAAATAGACTTATTTCCGACGGCTGGCCTGGGGCCGTCGGAAATA	24	100	GRMZM2G090226_T01|GRMZM2G494993_T01|GRMZM2G558633_T01	3	|||||||-||||||||||||||||;|||||||-||||||||||||||||;|||||||-||||||||||||||||	Phosphate-induced protein 1 conserved region||	protein phosphate-induced protein 1 conserved region domain containing protein, expressed	17	9	11	14
zma-miRn22a	KM221817	chr10	61376196:61376219(+)	5p	AAGTGGAACAAAGAGAATTGAAGG	TTCGGGCTTATTTGGGAGTAAGTGGAACAAAGAGAATTGAAGGGGCTATAATCCTTTGCTATTCAATTTTGAATAACAAGGGATTATAGCCCCCTCAATTCTCTCCATTTCACTTGGTCC	24	120	AC212049.3_FGT001	1	|||||-|||||||-||||-|||||	protein VTC2, putative, expressed		67	49	63	29
zma-miRn22b	KM221818	chr5	111955863:111955886(+)	5p	AGGTGGAACAAAGAGAATTGAGGG	TCAGGGCTTGTTTGGGAGTAGGTGGAACAAAGAGAATTGAGGGGACTATAATCCCTTGCTATTCAATTTTGAATAATAAGGGATTATGGCCCCCTCAATTCTCTTTGTTTCACTTGGTCC	24	120						259	140	97	25
zma-miRn21	KM221819	chr10	6112704:6112724(-)	3p	TCAATACACATGGATTAAGGT	ATACTCAAGTATTCACACTAATTCATGTGAATTAAGCTAAATTGAGGCGTAACTTAAATTAATTTACACCTTAATATATCTCAATACACATGGATTAAGGTAAATACAAGAGTATCCAAA	21	120	GRMZM2G082330_T02	1	||||||||||||||||-||||	protein signal peptide peptidase-like 2B, putative, expressed		0	4	16	18
zma-miRn20	KM221820	chr10	49578575:49578598(+)	5p	TTAACGAACCGGCAGTGTAAATAT	AAAAACAGGCGGGCCCGCCTTAACGAACCGGCAGTGTAAATATATATACACTGGCGGCTGTATAAAGTACACCGTCAGTGTAAAGGATGTATTTACACTGGCGGCTTTATTAATTAAACC	24	120	GRMZM2G575156_T01	1	||||-||||||-			26	14	12	10
zma-miRn18	KM221821	chr10	3543183:3543200(-)	5p	TCAAAATCCAACAGTGAC	TTGGTGCATCTAATCATTAATCAAAATCCAACAGTGACTGCTATTTTAGGTGGAAGAGGTTAAATGTAAAATAGCTACTAGGTTTCAGTTGGAAGGGTTCAATATAAAATAGCAGTGACTGTTGGATTTTGATTGGATTT	18	140	GRMZM2G386998_T01	1	||||||||||||||:|||	Purple acid phosphatase-like, N-terminal Metallophosphoesterase	protein nucleotide pyrophosphatase/phosphodiesterase, putative, expressed	0	1	15	3
zma-miRn16	KM221823	chr10	22176662:22176685(-)	5p	AAGGATACCGAAGAGAATTGGAGG	TTCAGGACTTGTTTGAAATCAAGGATACCGAAGAGAATTGGAGGGGCAAAAATCCCCTTACTATTCAATTTTAAATAGCAAATGGATTTATACCCTCCAGTCCCCTTCGGTATCCTTACT	24	120						12	14	12	5
zma-miRn15	KM221824	chr10	17827670:17827690(+)	5p	TAAGGAGGTGTTTGTTTGGAA	ATGATGAAGCTCTCGAAACTAAGGAGGTGTTTGTTTGGAAAAATAATCTGTCAAGATTATATAATCTAACAATTTTTTGAACTAAGTGGGCAGATTATAATCTCAAACAAATACCCCCTA	21	120	GRMZM2G074920_T01	1	|-			18	17	39	18
zma-miRn13	KM221826	chr10	15032379:15032402(-)	5p	AAATGGAAGAACTTTTAGCGGCTT	CGGATAAACTGTGAAAATATAAATGGAAGAACTTTTAGCGGCTTTTAGTAATTTCCACCAAATAATTTCTAACTTTTTTACTTAGTTCACAGCCCACAGCAGTTTTTTTCACAGCTCACAACCCACAACAGCTTTTTTCACAGAGCTGTAAAAAAGCTGATGTGGGCTGTGAGCTGTGGAAAAGGCTGTTGTGAGCTGTGAGCTGTTAAAAAACTAAAAACCGTTTGGTGGAAACCACTAAAAACCGTTAAAAGTTTTTTTATATATGTTTTCATAGTTC	24	280						42	60	29	16
zma-miRn11	KM221828	chr10	146734828:146734851(+)	5p	AAAGATCCAAACATGAAGAGCTAA	GTTTAGTCACTTATGAGCTAAAGATCCAAACATGAAGAGCTAAAAGTAACTAAAATGGTAAAAACACAAAATCAATTTAATCAATTTTAGCTTTTCATGTTTGGATCTTTAGCTCCTAAG	24	120	GRMZM2G102346_T03	1	||||||||-||||-||||||||||	Peptidase, trypsin-like serine and cysteine	protein peptidase, trypsin-like serine and cysteine proteases, putative, expressed	8	10	8	1
zma-miRn9	KM221831	chr10	14100454:14100473(-)	3p	AGCATCGATTGTTGGCAAAG	TTGTGATCTTTTTTTTTGCCAACAATCGATGTTGTACATATGCAACACTTGCTTTATTTTTTAGGATATGTTTGGTTTGAGGAATCAGTACATATAAGATAAGGTGTTGCATCATGAATCCAGCATCGATTGTTGGCAAAGGAATCAATTAAACTGCTTT	20	160	GRMZM2G003096_T01|GRMZM2G003096_T02|GRMZM2G003096_T04|GRMZM2G003096_T05	4	|||||||-:|:|||||||||;|||||||-:|:|||||||||;|||||||-:|:|||||||||;|||||||-:|:|||||||||	Protein phosphatase 2C-related| protein 5-azacytidine resistance protein azr1, putative, expressed| protein 5-azacytidine resistance protein azr1, putative, expressed| protein 5-azacytidine resistance protein azr1, putative, expressed	protein 5-azacytidine resistance protein azr1, putative, expressed	2	8	3	1
zma-miRn7b	KM221834	chr10	138706036:138706059(+)	3p	ATTAAACGTGTCGGGCTTTTTCGG	GCCCGAATAGAGCCCGGCACGTTTAGGCAATAACGTGCCGGGCCACAGGCCGAAGGCTCAGCCCGTGGGCCGGCCCGGCACGGCCCGAAATTAATATTGGGCCGGGCCGGCCCGAAATTAAACGTGTCGGGCTTTTTCGGGCTTGGGCCGGGCCGGGCCG	24	160	GRMZM2G591383_T01	1	|||||||||||||||||:-||||||	protein transposon protein, putative, unclassified		19	24	10	8
zma-miRn5	KM221837	chr10	133416977:133416997(+)	3p	TCTCGAAGCGAGTCTGAGTGA	TCGAAGTGGTCACTCAGACTCGCTTTGAGAAGCCTGTCAAACACTTCCGTTATGTCTCCATGCACCCCTTGCTCCAAATAGTCTTTGTACCATAGCGGGAGAAGAAGGAAGCACTACCATAAACCCAGTATGGTACATAGCGGGAGTGTTTGACAGGCTTCTCGAAGCGAGTCTGAGTGACCACTTCGATCATCTTCAAA	21	200	GRMZM2G001845_T01	1	:||||||-|||:||:||||||	Tyrosine protein kinase Protein kinase-like Leucine-rich repeat Serine/threonine protein kinase-related Protein kinase, ATP binding site Tyrosine protein kinase, active site Serine/threonine protein kinase	protein receptor-like protein kinase 2 precursor, putative, expressed	5	107	1807	1578
zma-miRn4	KM221838	chr10	132714101:132714121(-)	3p	TCTAATGGACCAGATGATTTG	GTGCAAGCAAATCATCTAATCTATTAGATTATGATCCAACCACAGATACAACCATGATTTATTAGGGTTTTTTTATAAAGATTATTAAGCTGGTGGTGGAAAGGTTTAAGTGTTAAATGTGACGTACGGTTGTATTACGATCTAATGGACCAGATGATTTGCTTTCACGCTTGTAAAAAA	21	180	GRMZM2G121486_T01|GRMZM2G121486_T02|GRMZM2G166162_T01|GRMZM2G425774_T01|GRMZM2G425774_T02	5	|||||||||--||||||||||;|||||||||--||||||||||;||:|-|||||||||||||||-;||:|-|||||||||||||||-;||:|-|||||||||||||||-	Protein of unknown function DUF946, plant| Protein of unknown function DUF946, plant| Fibronectin, type III-like fold| Fibronectin, type III-like fold| Fibronectin, type III-like fold	protein expressed protein| protein expressed protein| protein VIL2 protein, putative, expressed| protein VIL2 protein, putative, expressed| protein VIL2 protein, putative, expressed	11	50	101	42
zma-miRn3	KM221839	chr10	121452248:121452271(-)	3p	AAATTAGTCACTAGAAACCAAGCA	GGACAGCGGATCGGTGTTTGGTTTCTAGGGTCTAATTTACAGTCTCTTTATTTTATTCTATTTTTCTCTAAATTATGAAATACTGAAACTAAAACTTTATTTTAGTTTTCGTATATAGCAATTAAAGAACTAAAATGGAATTAAATGTATGGACTAAAAATTAGTCACTAGAAACCAAGCATCTTCAAAATATATGTCAA	24	200	GRMZM2G149894_T01	1	||||||||||||||||||-||:||	Tubulin, conserved site Reticulon	protein pentatricopeptide, putative, expressed	8	2	1	1
zma-miRn2a	KM221840	chr10	117558424:117558444(-)	5p	TAAGAGCAGTGGGAATGGGAA	GGGAAGAGGAAGAGAGGGCCTAAGAGCAGTGGGAATGGGAAAATTGAGAAAACACTAGTTTCCTCCTTGAGAAACAGAGGTGGAAGCTTTGTCCGGTGTTTCCCAATGACTCCCATTCCTGCCGTTCTTAAGCGCTCCAT	21	140	GRMZM2G374989_T01|GRMZM2G454327_T01	2	-||||||||||||||-:|||-;-||||||||||||||-:|||-	ANTH Bicarbonate transporter, C-terminal| Bicarbonate transporter, eukaryotic Bicarbonate transporter, C-terminal	protein boron transporter protein, putative, expressed| protein boron transporter protein, putative, expressed	4	4	5	2
