# Supplementary material for: Genome-Wide Identification and Characterization of microRNAs in Developing Grains of Zea mays L
Source: PLoS One. 2016 Apr 15;11(4):e0153168. doi: 10.1371/journal.pone.0153168 (PMC4833412; doi:10.1371/journal.pone.0153168)
Supplement: S4 Table — (XLS) [file pone.0153168.s007.xls]

## Sheet: Sheet1
Name	sequence(5'-3')
zma-MIR164aPre-F	GGGTACCTCAGTGACAAGGACCACG
zma-MIR164aPre-R	CGTCGACCTCGATGGAGAAGGAG
zma-MIR166aPre-F	GAGCTCTGTACGGCAGTTGAGGG
zma-MIR166aPre-R	GTCGACGCAGCTGAGTGTTGAGT
Unknown-CDS-F	GAGCTCTTACACCAGCCTTGTGTGAA
Unknown-CDS-R	GCGTCGACCTAGCTAGATCTTACTTTTCC
Unknown-UTR-R	CGTCGACCAAGAAATAGAGATGAGAGG
NAM-CDS-F	GGTACCATGATGGCCATCAAGTC
NAM-CDS-R	GGATCCCTAATTGAACGAATTCCAC
tobacco-18S-F	AGGAATTGACGGAAGGGCA
tobacco-18S-R	GTGCGGCCCAGAACATCTAAG
zma-MIR159a-F	TTTGGATTGAAGGGAGCT
zma-MIR164a-F	TGGAGAAGCAGGGCACGTGCA
zma-MIR166a-F	TCGGACCAGGCTTCATTCCCC
zma-MIR167b-F	TGAAGCTGCCAGCATGATCTGA
zma-MIR167c-F	TGAAGCTGCCAGCATGATCTGG
zma-MIR169c-F	TAGCCAAGGATGACTTGCCGG
zma-MIR171a-F	TTGAGCCGCGTCAATATCTCC
zma-MIR171b-F	TGATTGAGCCGTGCCAATATC
zma-MIR172a-F	AGAATCTTGATGATGCTGCAT
zma-MIR393-F	TCCAAAGGGATCGCATTGATC
zma-MIR395-F	TGAAGTGTTTGGGGGAACTC
zma-MIR528-F	TGGAAGGGGCATGCAGAGGAG
zma-MIR529-F	AGAAGAGAGAGAGTACAGCCT
zma-MIR827-F	TTAGATGACCATCAGCAAACA
U6-F	ACACGCACAAATCGAGAAATGGTCC
MYB-F	ATTTGAACTATGTATTGGCAAGGAG
MYB-R	TCTGTAGATTGAATGGAGCTATGAA
NAM-F	AAAGACCGTCCAATAAGCC
NAM-R	CACAAGACCCAGTCCTCCT
Unknown-F	GAGCGAAGTTTCTCCCAATCA
Unknown-R	GAGGTCGAGGAGCAACAAGAT
MCO-F	GCCGAAGGTAATCTTGGGTAT
MCO-R	TAATGCAGATGGGAAGTTGTG
GRAS-F	CTTCGACGCCCGCGAGATATT
GRAS-R	GGTGAGGTGCGTGAACTGGAGC
AFP-F	TGCTGCTGCTGGTGATGTGG
AFP-R	GTGGTGTTGAGGACGACGGAAT
SBP-box-F	ATTCCATTTACTTGCGGAGTTCGA
SBP-box-R	TGTGCCTTGCTGGCTTGTGATAG
ERF-F	GACGCCGACATCAACTTCCAG
ERF-R	GCTGCCCTATCATACGCTCTTGC
C-type F-F	AGCACGCCTTCTCCTTCCTCC
C-type F-R	TGGGGCTTGCCCTTGACC
SATS-F	CTCCCGAACGGCAGTGAA
SATS-R	ACAGGACGCCAACAAACG
MFS-1-F	TCTTGGAATGGCATGTGGT
MFS-1-R	GATGATTGCGTGCTGACTG
tubulin-F	ACATCTGCCGCCGCTCCCTT
tubulin-R	GCGCTGTTGGTGATTTCG
